# Supplementary material for: The Viral Fraction Metatranscriptomes of Lake Baikal
Source: Microorganisms. 2022 Sep 29;10(10):1937. doi: 10.3390/microorganisms10101937 (PMC9611531; doi:10.3390/microorganisms10101937)
Supplement: Supplementary file 1 [file microorganisms-10-01937-s001.zip]

Archive with 2 entries (2 files):
- microorganisms-1847373 - Supplementary Figures.pdf
- microorganisms-1847373 - TableS1.xlsx
