# Supplementary material for: The Viral Fraction Metatranscriptomes of Lake Baikal
Source: Microorganisms. 2022 Sep 29;10(10):1937. doi: 10.3390/microorganisms10101937 (PMC9611531; doi:10.3390/microorganisms10101937)
Supplement: Supplementary file 1 [file microorganisms-10-01937-s001.zip › microorganisms-1847373 - TableS1.xlsx]

## Sheet: results_vog_merged
#GroupName	RVP1	RVP2	RVP3	FunctionalCategory	ConsensusFunctionalDescription
VOG19828	149	151	165	Xh	sp|P44662|Y361_HAEIN_Probable_iron_transport_system_ATP-binding_protein_HI_0361
VOG00561	54	50	31	Xh	sp|P20703|UVSW_BPT4_ATP-dependent_DNA_helicase_uvsW
VOG00052	52	62	68	XhXp	sp|P04522|EXO2_BPT4_Exonuclease_subunit_2
VOG00143	49	63	34	Xh	sp|P27830|RMLB2_ECOLI_dTDP-glucose_4,6-dehydratase_2
VOG00395	49	33	7	Xs	sp|O64210|CAPSD_BPMD2_Probable_major_capsid_protein_gp17
VOG06541	46	37	12	Xu	sp|Q05219|VG13_BPML5_Gene_13_protein
VOG00887	43	28	23	Xh	sp|P0ABH9|CLPA_ECOLI_ATP-dependent_Clp_protease_ATP-binding_subunit_ClpA
VOG00237	42	30	26	Xu	sp|Q9T1Q7|VP41_BPAPS_Putative_protein_p41
VOG00300	41	29	16	XhXr	sp|P35250|RFC2_HUMAN_Replication_factor_C_subunit_2
VOG00417	39	30	1	Xu	REFSEQ_hypothetical_protein
VOG00012	37	26	21	XhXr	sp|P22877|INTR_SACER_Integrase
VOG17849	37	31	35	Xu	REFSEQ_hybrid_sensor_histidine_kinase_-_response_regulator
VOG00109	36	17	6	XhXr	sp|P00452|RIR1_ECOLI_Ribonucleoside-diphosphate_reductase_1_subunit_alpha
VOG02444	36	30	18	XhXr	sp|O64301|LOADL_BPR69_Sliding-clamp-loader_large_subunit
VOG01348	34	21	2	XhXs	sp|Q5UNS9|COLL7_MIMIV_Collagen-like_protein_7
VOG00081	30	22	8	XhXr	sp|P04530|HELIC_BPT4_DnaB-like_replicative_helicase
VOG00140	30	17	13	XhXs	sp|P04308|ETF1_VACCW_Early_transcription_factor_70_kDa_subunit
VOG02772	30	16	2	Xu	REFSEQ_minor_tail_protein
VOG00045	29	33	3	XhXpXrXs	sp|Q6QGD5|PORTL_BPT5_Portal_protein
VOG02432	28	20	1	Xh	sp|P08120|CO4A1_DROME_Collagen_alpha-1(IV)_chain
VOG05279	28	16	1	Xu	REFSEQ_hypothetical_protein
VOG01214	25	32	23	Xu	REFSEQ_hypothetical_protein
VOG19376	25	17	4	Xu	REFSEQ_hypothetical_protein
VOG19488	25	18	2	Xh	sp|P08120|CO4A1_DROME_Collagen_alpha-1(IV)_chain
VOG00636	24	19	14	Xr	sp|P16942|T629_SHISO_Transposase_for_insertion_sequence_element_IS629
VOG02003	24	12	1	Xu	REFSEQ_hypothetical_protein
VOG16227	24	16	1	Xu	REFSEQ_minor_tail_protein
VOG00212	23	20	2	Xu	REFSEQ_hypothetical_protein
VOG03965	23	29	22	Xu	sp|P63203|GADW_SHIFL_HTH-type_transcriptional_regulator_GadW
VOG00103	22	17	15	XhXs	sp|P16712|A18_VACCW_Transcript_termination_protein_A18
VOG00164	22	9	3	XhXr	sp|P10310|TERL_BPT3_Terminase,_large_subunit
VOG01335	22	15	1	Xu	REFSEQ_hypothetical_protein
VOG01677	22	10	13	Xu	REFSEQ_diguanylate-cyclase_GGDEF_domain_protein
VOG00011	21	13	10	XhXr	sp|O64235|DPOL_BPMD2_DNA_polymerase
VOG02194	21	13	1	Xu	REFSEQ_hypothetical_protein
VOG03716	21	19	24	XhXs	sp|Q5UQG2|YL498_MIMIV_Probable_zinc-type_alcohol_dehydrogenase-like_protein_L498
VOG16919	21	15	1	XhXs	sp|Q5UQ50|COLL6_MIMIV_Collagen-like_protein_6
VOG22416	21	16	1	XhXs	sp|Q5UPS7|COLL4_MIMIV_Collagen-like_protein_4
VOG00067	20	14	12	Xh	sp|P33658|RPSG_CLOAB_RNA_polymerase_sigma-G_factor
VOG00131	20	10	9	Xu	sp|P04536|EXOD_BPT4_Exodeoxyribonuclease
VOG09749	20	18	5	XhXs	sp|P03711|SCAF_LAMBD_Capsid_assembly_protease_C
VOG00077	19	16	8	Xh	sp|P07065|TOP5_BPT4_DNA_topoisomerase_medium_subunit
VOG00291	18	8	5	XhXr	sp|Q38087|DPOL_BPR69_DNA-directed_DNA_polymerase
VOG00804	18	13	6	Xu	sp|Q5UQ73|YL509_MIMIV_Uncharacterized_protein_L509
VOG00885	18	12	8	XhXr	sp|P0A1Q4|DNAB_SALTY_Replicative_DNA_helicase
VOG01413	18	14	5	XhXr	sp|P69924|RIR2_ECOLI_Ribonucleoside-diphosphate_reductase_1_subunit_beta
VOG03158	18	12	18	Xh	sp|Q9USU3|FBH1_SCHPO_F-box_DNA_helicase_protein_1
VOG27011	18	18	1	XhXs	sp|Q5UQ13|COLL2_MIMIV_Collagen-like_protein_2
VOG00018	17	12	1	Xu	sp|O64206|VG13_BPMD2_Gene_13_protein
VOG00075	17	12	4	XhXr	sp|P25479|VPP_BPP2_Terminase,_ATPase_subunit
VOG00104	17	9	8	Xh	sp|P00276|GLRX_BPT4_Glutaredoxin
VOG01326	17	19	3	XhXs	sp|D3WAC4|PRO_BPLP2_Probable_capsid_maturation_protease
VOG09897	17	12	1	XhXs	sp|Q5UNS9|COLL7_MIMIV_Collagen-like_protein_7
VOG00001	16	10	18	Xu	sp|O31936|YOPB_BACSU_Putative_antitoxin_YopB
VOG00289	16	17	18	Xu	sp|P32271|Y06L_BPT4_Uncharacterized_17.7_kDa_protein_in_e-segB_intergenic_region
VOG00567	16	16	5	Xh	sp|Q55928|NADM_SYNY3_Bifunctional_NMN_adenylyltransferase/Nudix_hydrolase
VOG00606	16	12	10	XhXp	sp|P14243|MTC9_CITFR_Type_II_methyltransferase_M.Cfr9I
VOG00620	16	12	9	Xh	sp|P49541|YCF46_TRICV_Uncharacterized_AAA_domain-containing_protein_ycf46
VOG01057	16	7	10	Xh	sp|A4XIX0|HSLU_CALS8_ATP-dependent_protease_ATPase_subunit_HslU
VOG01423	16	14	3	Xu	REFSEQ_hypothetical_protein
VOG01731	16	11	1	Xu	REFSEQ_portal_protein
VOG02562	16	11	6	Xh	sp|O07635|YLAK_BACSU_Uncharacterized_protein_YlaK
VOG02626	16	15	15	Xu	REFSEQ_helix-turn-helix_DNA-binding_protein
VOG13742	16	12	1	Xu	REFSEQ_hypothetical_protein
VOG19335	16	13	10	Xu	REFSEQ_putative_helicase
VOG22477	16	15	21	Xh	sp|Q5UNZ1|YL733_MIMIV_Uncharacterized_ABC_transporter_ATP-binding_protein/permease_L733
VOG26147	16	10	2	Xu	REFSEQ_putative_tail_fiber_protein
VOG01539	15	19	0	Xu	REFSEQ_hypothetical_protein
VOG01795	15	16	1	Xu	REFSEQ_hypothetical_protein
VOG10609	15	11	1	Xu	REFSEQ_hypothetical_protein
VOG00094	14	13	9	Xh	sp|Q8QL34|Y335_SIRV1_Uncharacterized_glycosyltransferase_335
VOG00343	14	13	11	Xu	sp|Q51647|YISX_BURM1_Insertion_element_IS401_uncharacterized_12.4_kDa_protein
VOG00621	14	9	0	XhXpXrXs	sp|E1XTG6|PORTL_BPSAV_Portal_protein
VOG00801	14	7	3	Xu	sp|P39261|Y05F_BPT4_Uncharacterized_36.7_kDa_protein_in_nrdC-mobD_intergenic_region
VOG00924	14	6	10	Xu	REFSEQ_endolysin
VOG01048	14	20	10	Xu	REFSEQ_HAD-superfamily_hydrolase
VOG02364	14	12	3	Xr	sp|P03698|VBET_LAMBD_Recombination_protein_bet
VOG00020	13	11	3	XhXr	sp|P04520|PRIM_BPT4_DNA_primase
VOG00048	13	4	2	XhXpXrXs	sp|P13333|TUBE_BPT4_Tail_tube_protein_gp19
VOG00302	13	10	1	XhXs	sp|P04535|CAPSH_BPT4_Major_capsid_protein
VOG00337	13	12	9	Xu	REFSEQ_hypothetical_protein
VOG00590	13	14	6	XhXr	sp|P04529|UVSX_BPT4_Recombination_and_repair_protein
VOG00686	13	7	1	Xu	REFSEQ_hypothetical_protein
VOG00853	13	9	3	Xu	sp|P44225|VG29_HAEIN_Mu-like_prophage_FluMu_protein_gp29
VOG00862	13	9	5	Xu	REFSEQ_DNA_polymerase_I
VOG01044	13	19	0	Xu	REFSEQ_tail_spike_protein
VOG02087	13	14	15	Xu	REFSEQ_MutT/NUDIX_hydrolase_family_protein
VOG02639	13	13	0	XrXs	sp|P19727|CAPSB_BPT7_Minor_capsid_protein
VOG07439	13	1	0	Xr	sp|P0CE52|INSH4_ECOLI_Transposase_InsH_for_insertion_sequence_element_IS5F
VOG09135	13	8	8	Xh	sp|O09053|WRN_MOUSE_Werner_syndrome_ATP-dependent_helicase_homolog
VOG00013	12	10	1	XpXs	sp|P07067|FIB37_BPT2_Long_tail_fiber_protein_p37
VOG00057	12	3	7	Xh	sp|P07075|NRDG_BPT4_Anaerobic_ribonucleoside-triphosphate_reductase-activating_protein
VOG00099	12	14	0	Xu	REFSEQ_hypothetical_protein
VOG00135	12	6	3	Xu	sp|Q9T1Q4|VP44_BPAPS_Putative_nuclease_p44
VOG00186	12	11	9	XhXr	sp|P32270|DDA_BPT4_ATP-dependent_DNA_helicase_dda
VOG00797	12	12	12	Xh	sp|Q55928|NADM_SYNY3_Bifunctional_NMN_adenylyltransferase/Nudix_hydrolase
VOG00985	12	3	0	Xh	sp|A7IY64|ISAA_STAXY_Probable_transglycosylase_IsaA
VOG02318	12	18	4	Xu	sp|O64262|VG69_BPMD2_Gene_69_protein
VOG02518	12	14	3	Xr	sp|P13319|RNH_BPT4_Ribonuclease_H
VOG07402	12	9	3	Xr	sp|P03695|SSB_BPT4_Single-stranded_DNA-binding_protein
VOG07676	12	8	2	Xu	REFSEQ_hypothetical_protein
VOG16867	12	15	13	Xh	sp|P07620|PARA_ECOLX_Plasmid_partition_protein_A
VOG19492	12	15	6	XhXr	sp|O67125|DPO3A_AQUAE_DNA_polymerase_III_subunit_alpha
VOG19747	12	8	8	Xh	sp|F4JLM5|SYIC_ARATH_Isoleucine--tRNA_ligase,_cytoplasmic
VOG21089	12	18	11	Xu	REFSEQ_serine_acetyltransferase
VOG21325	12	1	0	Xu	REFSEQ_intein-containing_RnR
VOG23598	12	9	4	XhXr	sp|A3PNM0|DNAJ_CERS1_Chaperone_protein_DnaJ
VOG00095	11	8	0	XhXs	sp|B0FIH7|FIB11_BPE32_Probable_tail_fiber_protein
VOG00126	11	10	1	XhXr	sp|P00970|DNLI_BPT4_DNA_ligase
VOG00157	11	8	1	Xu	REFSEQ_hypothetical_protein
VOG00267	11	8	0	Xu	REFSEQ_hypothetical_protein
VOG00314	11	5	8	XhXr	sp|P03763|TARGB_BPMU_ATP-dependent_target_DNA_activator_B
VOG00323	11	5	0	XhXs	sp|P85500|CAPSD_BPPAJ_Capsid_polyprotein
VOG00334	11	8	0	Xu	REFSEQ_hypothetical_protein
VOG00498	11	8	1	Xu	REFSEQ_hypothetical_protein
VOG00566	11	9	0	Xu	sp|P52132|YFJQ_ECOLI_UPF0380_protein_YfjQ
VOG00594	11	5	3	XhXr	sp|Q05259|THYX_BPML5_Probable_flavin-dependent_thymidylate_synthase
VOG00625	11	10	7	Xu	REFSEQ_hypothetical_protein
VOG00873	11	7	0	Xu	REFSEQ_hypothetical_protein
VOG00962	11	7	2	XhXr	sp|P03692|HELIC_BPT7_DNA_helicase/primase
VOG01379	11	12	0	XhXs	sp|P10928|BP10_BPT4_Baseplate_wedge_protein_gp10
VOG01468	11	9	4	XhXr	sp|Q97FQ5|DNLJ2_CLOAB_DNA_ligase_2
VOG01857	11	10	1	Xu	REFSEQ_hypothetical_protein
VOG01975	11	27	5	Xh	sp|Q5UPU0|HSP7L_MIMIV_Heat_shock_protein_70_homolog
VOG02167	11	3	3	XhXpXrXs	sp|Q6WHG9|NEEDL_BPKVM_Protein_Gp5
VOG02388	11	2	0	Xu	sp|P45920|YQBD_BACSU_Uncharacterized_protein_YqbD
VOG02491	11	7	10	Xh	sp|P15026|ISTB_PSEAI_Insertion_sequence_IS21_putative_ATP-binding_protein
VOG03672	11	16	11	Xh	sp|O27392|ARGD_METTH_Acetylornithine_aminotransferase
VOG00139	10	8	1	XhXpXs	sp|P03748|FIBER_BPT7_Tail_fiber_protein
VOG00185	10	5	6	Xu	REFSEQ_lytic_transglycosylase_domain-containing_protein
VOG00187	10	11	3	XhXp	sp|P34877|MTSA_LACLC_Type_II_methyltransferase_M1.ScrFI
VOG00457	10	6	1	Xu	sp|P03697|EXO_LAMBD_Exonuclease
VOG00522	10	10	7	XhXs	sp|O57193|NPH2_VACCA_RNA_helicase_NPH-II
VOG00695	10	6	1	Xu	REFSEQ_tail_fiber_domain-containing_protein
VOG00848	10	10	4	XhXr	sp|P16006|DCTD_BPT4_Deoxycytidylate_deaminase
VOG00868	10	9	3	Xp	sp|P04521|EXO1_BPT4_Exonuclease_subunit_1
VOG00929	10	14	10	Xh	sp|P32839|BCS1_YEAST_Mitochondrial_chaperone_BCS1
VOG01065	10	8	0	Xu	REFSEQ_hypothetical_protein
VOG01255	10	7	2	XhXp	sp|O80288|ENLYS_BPPS3_SAR-endolysin
VOG01764	10	7	0	Xu	REFSEQ_hypothetical_protein
VOG01865	10	6	0	XpXs	sp|Q9G0B5|FIB37_BPAR1_Long_tail_fiber_protein_p37
VOG02533	10	7	0	Xu	sp|Q8QL42|Y207_SIRV1_Uncharacterized_protein_207
VOG04046	10	4	0	Xu	REFSEQ_hypothetical_protein
VOG04492	10	6	3	Xu	REFSEQ_hypothetical_protein
VOG14233	10	2	3	XhXr	sp|O64240|VG50_BPMD2_Putative_adenosylcobalamin-dependent_ribonucleoside-triphosphate_reductase
VOG00027	9	6	3	XhXs	sp|P68692|GLRX1_VACCW_Glutaredoxin-1
VOG00101	9	8	2	Xr	sp|P00471|TYSY_BPT4_Thymidylate_synthase
VOG00227	9	6	4	Xu	REFSEQ_ParB-like_nuclease_domain_protein
VOG00376	9	12	6	Xh	sp|P55257|RMLA_YEREN_Glucose-1-phosphate_thymidylyltransferase
VOG00401	9	7	0	Xu	sp|O31952|YONF_BACSU_SPbeta_prophage-derived_uncharacterized_protein_YonF
VOG00468	9	9	9	Xu	REFSEQ_putative_acetyltransferase
VOG00539	9	13	1	Xu	REFSEQ_hypothetical_protein
VOG00666	9	10	1	Xu	REFSEQ_AAA_family_ATPase
VOG00821	9	6	1	Xh	sp|B6UL32|SAV_BPLP2_SaV_protein
VOG00838	9	6	5	Xr	sp|P03014|PINE_ECOLI_Serine_recombinase_PinE
VOG00922	9	10	6	Xh	sp|O32271|TUAD_BACSU_UDP-glucose_6-dehydrogenase_TuaD
VOG01092	9	8	1	Xu	REFSEQ_hypothetical_protein
VOG01100	9	13	0	Xu	REFSEQ_hypothetical_protein
VOG01324	9	10	12	Xp	sp|P03034|RPC1_LAMBD_Repressor_protein_cI
VOG01581	9	21	8	Xu	sp|I6Y9F7|LIPQ_MYCTU_Esterase_LipQ
VOG01928	9	8	2	Xu	REFSEQ_hypothetical_protein
VOG02239	9	11	1	Xu	REFSEQ_hypothetical_protein
VOG02425	9	15	4	Xh	sp|Q4JC68|XPD_SULAC_ATP-dependent_DNA_helicase_Saci_0192
VOG02697	9	6	1	Xr	sp|Q8XIP3|UVSE_CLOPE_UV_DNA_damage_endonuclease
VOG04321	9	7	1	Xu	REFSEQ_gp83
VOG04990	9	12	4	Xu	REFSEQ_ATP-dependent_Clp_protease_proteolytic_subunit
VOG09116	9	6	8	Xh	sp|D0ZXQ1|OMPD_SALT1_Outer_membrane_porin_protein_OmpD
VOG10058	9	8	2	Xh	sp|P04892|ERF_BPP22_Essential_recombination_function_protein
VOG13063	9	1	3	Xr	sp|P03008|TNP3_ECOLX_Transposase_for_transposon_Tn3
VOG15472	9	5	3	Xu	REFSEQ_ATP-dependent_Clp_protease_proteolytic_subunit
VOG00024	8	4	5	XhXs	sp|O64333|TIPK_BPN15_Tail_tip_assembly_protein_K
VOG00076	8	6	2	XpXrXs	sp|P13332|TSP_BPT4_Tail_sheath_protein
VOG00150	8	3	2	XhXs	sp|Q6QGE9|BPPB3_BPT5_Baseplate_hub_protein_pb3
VOG00260	8	3	2	Xu	REFSEQ_virulence-associated_E_family_protein
VOG00294	8	8	4	Xu	sp|P03766|Y290_LAMBD_Uncharacterized_nin_region_protein_ORF290
VOG00311	8	7	3	XhXr	sp|P50621|RIR2_BACSU_Ribonucleoside-diphosphate_reductase_subunit_beta
VOG00630	8	4	5	Xu	REFSEQ_CHAP_domain-containing_protein
VOG00651	8	4	5	XhXpXrXs	sp|P27380|EXLYS_BPPRD_Transglycosylase
VOG00705	8	5	0	XpXs	sp|Q6XQB2|FIBER_BPT1_Probable_tail_fiber_protein
VOG00754	8	7	0	Xu	REFSEQ_hypothetical_protein
VOG00805	8	6	5	Xh	sp|O21902|SSB_BPLSK_SSB_protein
VOG01170	8	6	4	Xh	sp|P18780|TERC_ALCSP_Tellurium_resistance_protein_TerC
VOG01933	8	5	2	XhXs	sp|B0ZSF3|CAPSD_BPHA1_Major_capsid_protein
VOG02142	8	3	2	Xu	REFSEQ_hypothetical_protein
VOG02402	8	4	0	Xu	REFSEQ_glycoside_hydrolase_family_protein
VOG02574	8	6	1	Xu	REFSEQ_PD-(D/E)XK_nuclease
VOG12928	8	9	12	Xh	sp|A6Q4Z6|HLDE_NITSB_Bifunctional_protein_HldE
VOG16964	8	4	5	Xh	sp|P00888|AROF_ECOLI_Phospho-2-dehydro-3-deoxyheptonate_aldolase,_Tyr-sensitive
VOG17139	8	7	4	Xu	sp|Q5UP23|YR260_MIMIV_DnaJ-like_protein_R260
VOG17420	8	9	0	Xu	REFSEQ_hypothetical_protein
VOG22525	8	3	0	Xu	REFSEQ_hypothetical_protein
VOG25692	8	6	8	Xh	sp|P63872|CYSK_STAAW_Cysteine_synthase
VOG00003	7	3	5	Xr	sp|O22001|VXIS_BPMD2_Excisionase
VOG00014	7	6	3	Xu	sp|P13004|YLYS_BPPHV_Uncharacterized_protein_near_lysin_gene_(Fragment)
VOG00084	7	3	1	XpXs	sp|Q6XQB2|FIBER_BPT1_Probable_tail_fiber_protein
VOG00202	7	3	3	Xu	REFSEQ_hypothetical_protein
VOG00233	7	11	0	Xu	sp|P15032|RECE_ECOLI_Exodeoxyribonuclease_8
VOG00341	7	12	7	Xu	REFSEQ_hypothetical_protein
VOG00403	7	8	3	XhXr	sp|O48500|DUT_BPT5_Deoxyuridine_5'-triphosphate_nucleotidohydrolase
VOG00428	7	7	6	Xh	sp|O35129|PHB2_MOUSE_Prohibitin-2
VOG00439	7	7	6	XhXr	sp|A6WWI2|CCRM_BRUA4_DNA_methyltransferase_CcrM
VOG00553	7	4	0	Xu	REFSEQ_hypothetical_protein
VOG00607	7	2	0	Xu	REFSEQ_hypothetical_protein
VOG00649	7	7	0	Xu	REFSEQ_hypothetical_protein
VOG00680	7	3	1	Xh	sp|Q1RHI6|QUED_RICBR_6-carboxy-5,6,7,8-tetrahydropterin_synthase
VOG00787	7	8	1	Xu	REFSEQ_hypothetical_protein
VOG00997	7	1	0	Xu	REFSEQ_hypothetical_protein
VOG01350	7	12	6	Xh	sp|Q8ZNY9|PRP1_SALTY_Serine/threonine-protein_phosphatase_1
VOG01355	7	3	2	Xu	REFSEQ_hypothetical_protein
VOG01422	7	2	1	XhXs	sp|Q38442|GP7_BPSPP_Minor_head_protein_GP7
VOG01432	7	9	0	Xu	sp|O64269|VG88_BPMD2_Gene_88_protein
VOG01482	7	3	2	Xu	REFSEQ_hypothetical_protein
VOG01523	7	5	1	XhXr	sp|A6LP90|THYX_THEM4_Flavin-dependent_thymidylate_synthase
VOG01729	7	5	0	Xu	REFSEQ_hypothetical_protein
VOG01772	7	0	0	Xu	REFSEQ_tail_fiber_protein
VOG01779	7	3	0	Xu	REFSEQ_hypothetical_protein
VOG01810	7	8	6	Xh	sp|Q5HH12|PUR3_STAAC_Phosphoribosylglycinamide_formyltransferase
VOG02250	7	3	2	Xu	REFSEQ_hypothetical_protein
VOG02440	7	3	2	Xu	REFSEQ_hypothetical_protein
VOG02448	7	1	0	XhXs	sp|P11112|COMPL_BPT4_Tail_completion_protein_gp15
VOG02526	7	2	1	XhXr	sp|P04524|SIGML_BPT4_RNA_polymerase_sigma-like_factor
VOG02573	7	4	2	Xu	REFSEQ_baseplate_hub_subunit_and_tail_lysozyme
VOG02610	7	7	0	Xu	REFSEQ_phosphoribosylaminoimidazole_synthetase
VOG02619	7	6	3	Xh	sp|D4GST8|6PGD_HALVD_6-phosphogluconate_dehydrogenase,_NAD(+)-dependent,_decarboxylating
VOG02647	7	4	1	XhXpXrXs	sp|A0MZE1|PORTL_BPN4_Probable_portal_protein
VOG03896	7	2	0	Xu	REFSEQ_hypothetical_protein
VOG05286	7	7	4	Xu	REFSEQ_DnaJ-like_chaperonin
VOG05944	7	7	0	Xu	REFSEQ_hypothetical_protein
VOG06060	7	5	0	XhXs	sp|B0FIH3|CAPSD_BPE32_Major_capsid_protein
VOG09780	7	5	4	Xh	sp|A2BJ90|QUEE_HYPBU_7-carboxy-7-deazaguanine_synthase
VOG13020	7	2	1	Xu	REFSEQ_hypothetical_protein
VOG14015	7	3	0	Xu	REFSEQ_hypothetical_protein
VOG14729	7	1	1	Xs	sp|P11111|NECK2_BPT4_Neck_protein_gp14
VOG18196	7	7	0	Xu	REFSEQ_hypothetical_protein
VOG19306	7	6	0	Xu	REFSEQ_putative_phage_tail_fiber
VOG21448	7	3	3	XhXs	sp|Q5UQB5|TOP1P_MIMIV_DNA_topoisomerase_1_type_prokaryotic
VOG25111	7	3	0	Xh	sp|P26749|VG10_BPP22_Packaged_DNA_stabilization_protein_gp10
VOG26573	7	4	2	Xu	REFSEQ_lysin_A
VOG00004	6	4	1	Xu	sp|P03795|Y28_BPT7_Protein_2.8
VOG00032	6	50	5	Xh	sp|Q9CNJ4|PSTS_PASMU_Phosphate-binding_protein_PstS
VOG00040	6	2	5	XhXr	sp|A8YTF9|KTHY_LACH4_Thymidylate_kinase
VOG00043	6	5	1	XhXs	sp|Q7Y5D9|FIBL2_BPT5_Collar_protein_p132
VOG00053	6	2	5	XhXpXrXs	sp|P03726|EXLYS_BPT7_Peptidoglycan_transglycosylase_gp16
VOG00058	6	3	0	Xh	sp|A1BB44|Y4677_PARDP_PKHD-type_hydroxylase_Pden_4677
VOG00065	6	0	1	Xu	sp|Q5UQE7|YL479_MIMIV_Uncharacterized_protein_L479
VOG00180	6	3	0	Xu	sp|Q5UPT6|YL245_MIMIV_Uncharacterized_HNH_endonuclease_L245
VOG00190	6	7	2	Xs	sp|P11110|NECK1_BPT4_Neck_protein_gp13
VOG00228	6	4	0	Xh	sp|P32277|RLIG2_BPT4_RNA_ligase_2
VOG00339	6	6	2	Xu	REFSEQ_hypothetical_protein
VOG00370	6	8	1	Xh	sp|O48499|D14_BPT5_Protein_D14
VOG00454	6	2	0	Xh	sp|C5BLP4|Y2553_TERTT_PKHD-type_hydroxylase_TERTU_2553
VOG00548	6	3	0	XhXs	sp|P18771|FIBP_BPT4_Long-tail_fiber_proximal_subunit
VOG00559	6	6	3	Xr	sp|P0A3H0|DBH_GEOSE_DNA-binding_protein_HU
VOG00565	6	7	0	Xu	sp|O64245|VG54_BPMD2_Gene_54_protein
VOG00579	6	2	1	Xu	sp|Q5UQL9|YR423_MIMIV_Uncharacterized_protein_R423
VOG00610	6	6	5	Xu	REFSEQ_hypothetical_protein
VOG00717	6	1	1	XhXpXs	sp|P26700|FIBH_BPP2_Probable_tail_fiber_protein
VOG00824	6	6	1	Xu	REFSEQ_HNH_endonuclease
VOG00835	6	7	2	Xu	REFSEQ_HNH_endonuclease
VOG00928	6	4	4	Xu	REFSEQ_ParB-like_nuclease_domain_protein
VOG00999	6	4	2	Xu	REFSEQ_hypothetical_protein
VOG01014	6	3	2	Xu	REFSEQ_minor_tail_protein
VOG01026	6	6	4	Xu	REFSEQ_putative_GCN5-related_N-acetyltransferase
VOG01144	6	3	0	Xu	REFSEQ_long_tail_fiber,_distal_subunit
VOG01242	6	0	0	Xu	REFSEQ_hypothetical_protein
VOG01296	6	7	4	XhXr	sp|Q9T1Q3|DPOL_BPAPS_Probable_DNA_polymerase
VOG01322	6	1	0	Xr	sp|P04537|UVSY_BPT4_Recombination_protein_uvsY
VOG01346	6	2	1	Xu	REFSEQ_hypothetical_protein
VOG01366	6	7	3	Xu	sp|Q3V4U3|Y529_ATV_Uncharacterized_protein_ORF529
VOG01381	6	2	4	Xu	sp|O31907|YORG_BACSU_SPbeta_prophage-derived_uncharacterized_protein_YorG
VOG01457	6	7	6	Xh	sp|C7IZ16|GNA2_ORYSJ_Probable_glucosamine_6-phosphate_N-acetyltransferase_2
VOG01484	6	1	0	Xu	REFSEQ_terminase
VOG01495	6	5	2	Xu	REFSEQ_hypothetical_protein
VOG01572	6	4	3	XhXr	sp|A8H161|CCA_SHEPA_Multifunctional_CCA_protein
VOG01574	6	7	2	Xu	sp|O64200|VG04_BPMD2_Gene_4_protein
VOG01608	6	3	0	Xu	REFSEQ_hypothetical_protein
VOG01705	6	1	1	Xu	REFSEQ_N-acetylmuramoyl-L-alanine_amidase
VOG01979	6	23	4	Xu	sp|Q5UP97|YL021_MIMIV_Putative_sel1-like_repeat-containing_protein_L21
VOG02023	6	4	0	Xu	REFSEQ_hypothetical_protein
VOG02315	6	5	1	Xu	REFSEQ_structural_protein
VOG02382	6	9	10	Xh	sp|O64252|PRXH_BPMD2_Putative_non-heme_haloperoxidase
VOG02384	6	1	1	Xu	REFSEQ_hypothetical_protein
VOG02435	6	10	3	Xh	sp|Q5UPV7|YR277_MIMIV_Uncharacterized_protein_R277
VOG02475	6	3	2	XhXpXrXs	sp|P16009|NEEDL_BPT4_Pre-baseplate_central_spike_protein_Gp5
VOG02497	6	2	1	Xu	REFSEQ_HK97_gp10_family_protein
VOG02514	6	5	2	Xu	sp|P13303|Y05O_BPT4_Uncharacterized_14.6_kDa_protein_in_mobD-ri_intergenic_region
VOG02924	6	5	0	Xh	sp|O32001|YOKF_BACSU_SPbeta_prophage-derived_endonuclease_YokF
VOG03469	6	5	4	Xu	REFSEQ_DNA_polymerase_I
VOG03889	6	6	1	Xu	REFSEQ_hypothetical_protein
VOG07464	6	3	2	Xu	REFSEQ_hypothetical_protein
VOG08794	6	3	0	Xu	REFSEQ_hypothetical_protein
VOG15300	6	0	0	Xu	REFSEQ_capsid_maturation_protease
VOG16410	6	1	0	Xu	REFSEQ_hypothetical_protein
VOG16413	6	3	1	Xu	REFSEQ_hypothetical_protein
VOG17157	6	1	1	XhXr	sp|Q5UQE8|RFCS2_MIMIV_Putative_replication_factor_C_small_subunit_L478
VOG22239	6	2	12	Xu	REFSEQ_hypothetical_protein
VOG23594	6	8	6	Xh	sp|Q9NJD8|GMPR_ONCVO_GMP_reductase
VOG24106	6	3	0	Xs	sp|A0A0H5AXT3|CAPSD_BPK21_Major_capsid_protein
VOG24796	6	4	3	Xu	sp|P14322|YI90_MYCPC_Insertion_element_IS900_uncharacterized_42_kDa_protein
VOG26512	6	4	0	Xu	REFSEQ_baseplate_wedge
VOG27742	6	9	6	Xu	REFSEQ_peptidoglycan_DD-metalloendopeptidase_family_protein
VOG27916	6	7	2	Xu	REFSEQ_lysozyme
VOG00006	5	0	0	Xu	sp|Q5UPT6|YL245_MIMIV_Uncharacterized_HNH_endonuclease_L245
VOG00060	5	4	2	Xr	sp|P54992|YSNA_STRPR_Putative_RNA-guided_DNA_endonuclease
VOG00080	5	4	0	Xh	sp|Q7Y4Y9|DNMK_BPR69_Deoxynucleotide_monophosphate_kinase
VOG00172	5	5	1	Xu	REFSEQ_hypothetical_protein
VOG00220	5	2	0	Xu	REFSEQ_HNH_endonuclease
VOG00236	5	3	1	XhXr	sp|P03690|VR2A_BPT4_Protein_rIIA
VOG00316	5	3	1	Xu	sp|P17308|Y13B_BPT4_Uncharacterized_11.5_kDa_protein_in_Gp31-cd_intergenic_region
VOG00325	5	3	4	XhXs	sp|P51772|BPX_BPP2_Baseplate_protein_X
VOG00329	5	5	2	Xu	REFSEQ_LexA_family_transcriptional_regulator
VOG00333	5	9	0	Xu	REFSEQ_DNA_primase/helicase
VOG00402	5	7	0	Xu	REFSEQ_terminase_large_subunit
VOG00545	5	4	0	XhXs	sp|P06807|PCPP_BPT4_Prohead_core_protein_protease
VOG00623	5	5	2	Xu	REFSEQ_P27_family_terminase_small_subunit
VOG00692	5	2	0	Xu	REFSEQ_scaffolding_protein
VOG00798	5	5	2	Xu	REFSEQ_HNH_homing_endonuclease
VOG00817	5	2	1	XhXpXs	sp|P13559|ENLYS_BPPRD_Endolysin
VOG00864	5	1	0	XhXs	sp|D6RRG1|CAPSD_BPKPP_Major_capsid_protein
VOG00940	5	4	4	Xu	REFSEQ_hypothetical_protein
VOG01314	5	5	5	XhXr	sp|P10277|PRIM_BPP4_Putative_P4-specific_DNA_primase
VOG01321	5	6	2	Xu	sp|O64200|VG04_BPMD2_Gene_4_protein
VOG01365	5	9	4	XhXpXrXs	sp|G3FEX6|POLG_JAEVM_Genome_polyprotein
VOG01367	5	4	3	Xu	REFSEQ_hypothetical_protein
VOG01382	5	3	0	Xu	REFSEQ_hypothetical_protein
VOG01392	5	0	0	Xs	sp|D3WAC5|CAPSD_BPLP2_Capsid_protein
VOG01505	5	2	0	Xu	REFSEQ_hypothetical_protein
VOG01518	5	9	0	Xu	REFSEQ_structural_protein
VOG01738	5	1	0	XhXpXrXs	sp|Q6QGE2|TUBE_BPT5_Tail_tube_protein_pb6
VOG02013	5	3	0	Xh	sp|B1X0X7|Y3668_CROS5_PKHD-type_hydroxylase_cce_3668
VOG02322	5	7	2	Xu	REFSEQ_HNH_endonuclease
VOG02341	5	0	0	Xu	REFSEQ_nucleoside_triphosphate_pyrophosphohydrolase_family_protein
VOG02451	5	2	3	Xs	sp|P03740|TFA_LAMBD_Tail_fiber_assembly_protein
VOG02618	5	3	1	Xu	REFSEQ_putative_variable_tail_fiber_protein
VOG02911	5	6	6	Xh	sp|P13316|GRCA_BPT4_Autonomous_glycyl_radical_cofactor
VOG03105	5	2	1	Xr	sp|Q45618|TRA6_GEOSE_Putative_transposase_for_insertion_sequence_element_IS5376
VOG03201	5	2	0	XpXrXs	sp|E1XTG9|TSP_BPSAV_Tail_sheath_protein
VOG03328	5	5	3	Xh	sp|P37747|GLF_ECOLI_UDP-galactopyranose_mutase
VOG03780	5	0	2	Xu	REFSEQ_putative_nucleotide_pyrophosphohydrolase
VOG03782	5	0	1	XhXs	sp|Q5UPL2|YR135_MIMIV_Putative_GMC-type_oxidoreductase_R135
VOG03803	5	4	0	Xu	REFSEQ_hypothetical_protein
VOG04408	5	1	0	Xh	sp|Q70IY1|TOBZ_STRSD_nebramycin_5'_synthase
VOG04702	5	4	5	Xu	REFSEQ_hypothetical_protein
VOG04975	5	4	4	Xu	REFSEQ_trypsin-like_peptidase_domain-containing_protein
VOG06784	5	1	1	Xu	REFSEQ_ERF_family_protein
VOG07482	5	1	1	Xu	REFSEQ_hypothetical_protein
VOG10269	5	7	3	Xu	REFSEQ_putative_DNA_repair_helicase
VOG10663	5	3	2	Xu	REFSEQ_lysin_A
VOG10901	5	4	0	Xu	REFSEQ_hypothetical_protein
VOG13190	5	5	1	Xh	sp|P16396|SUBE_BACSU_Minor_extracellular_protease_Epr
VOG15616	5	2	0	Xu	REFSEQ_hypothetical_protein
VOG16454	5	5	4	Xh	sp|B8H6D3|TAL_CAUVN_Probable_transaldolase
VOG16843	5	3	3	XhXr	sp|Q0C5A1|KPRS_HYPNA_Ribose-phosphate_pyrophosphokinase
VOG19308	5	7	0	Xu	REFSEQ_hypothetical_protein
VOG19683	5	3	2	Xu	REFSEQ_carboxylate--amine_ligase
VOG20748	5	0	0	Xu	REFSEQ_hypothetical_protein
VOG22582	5	2	3	Xu	REFSEQ_N-acetylmuramoyl-L-alanine_amidase
VOG22801	5	5	2	Xh	sp|Q5UPX9|YL233_MIMIV_Putative_zinc_protease_L233
VOG22952	5	3	0	Xu	REFSEQ_hypothetical_protein
VOG24445	5	5	2	Xh	sp|A4J5D0|GCH1_DESRM_GTP_cyclohydrolase_1
VOG24618	5	2	0	Xu	REFSEQ_hypothetical_protein
VOG25181	5	2	2	Xu	REFSEQ_hypothetical_protein
VOG25201	5	7	5	Xu	REFSEQ_putative_lysozyme-peptidase
VOG25659	5	6	4	Xp	sp|O80300|G4P_BPIF1_Virion_export_protein
VOG25900	5	0	2	Xh	sp|P50360|Y4HP_SINFN_Uncharacterized_protein_y4hP
VOG25918	5	6	4	Xh	sp|Q2T9L8|SYMC_BOVIN_Methionine--tRNA_ligase,_cytoplasmic
VOG26765	5	11	4	Xh	sp|B2UKV8|CH60_AKKM8_Chaperonin_GroEL
VOG27337	5	2	4	Xu	sp|Q5UNU9|MGMT_MIMIV_Probable_methylated-DNA--protein-cysteine_methyltransferase
VOG27830	5	4	2	Xu	sp|O32163|SUFU_BACSU_Zinc-dependent_sulfurtransferase_SufU
VOG00026	4	2	1	Xu	sp|Q6QGG9|D5_BPT5_Putative_transcription_factor_D5
VOG00046	4	3	1	Xu	REFSEQ_hypothetical_protein
VOG00062	4	3	0	Xu	sp|P03049|RMNT_BPP22_Regulatory_protein_mnt
VOG00088	4	1	1	Xu	sp|P45918|YQBB_BACSU_Uncharacterized_protein_YqbB
VOG00108	4	3	1	XhXs	sp|P09425|BP25_BPT4_Baseplate_wedge_protein_gp25
VOG00137	4	3	3	Xh	sp|A0QTG3|WHIB2_MYCS2_Transcriptional_regulator_WhiB2
VOG00144	4	5	2	XhXr	sp|P9WNU1|DPO3B_MYCTU_Beta_sliding_clamp
VOG00244	4	2	0	Xu	REFSEQ_hypothetical_protein
VOG00255	4	6	1	XhXs	sp|Q6QGD9|HCP_BPT5_Head_completion_protein
VOG00268	4	0	1	Xs	sp|Q9T1R2|FIBER_BPAPS_Putative_tail_fiber_protein_gp36
VOG00273	4	2	2	Xu	REFSEQ_putative_phage-related_tail_fiber_protein
VOG00277	4	3	1	Xu	REFSEQ_tail_fibers_protein
VOG00292	4	3	0	XhXr	sp|P46850|RTCB_ECOLI_RNA-splicing_ligase_RtcB
VOG00312	4	6	6	Xh	sp|Q7T6X6|GFAT_MIMIV_Probable_glutamine--fructose-6-phosphate_aminotransferase_[isomerizing]
VOG00318	4	2	1	Xu	REFSEQ_hypothetical_protein
VOG00377	4	3	0	Xu	REFSEQ_putative_tail_protein
VOG00391	4	6	0	Xu	REFSEQ_hypothetical_protein
VOG00511	4	2	3	XhXpXs	sp|P03744|FIB37_BPT4_Long-tail_fiber_protein_gp37
VOG00541	4	1	1	XhXr	sp|P00581|DPOL_BPT7_DNA-directed_DNA_polymerase
VOG00549	4	4	0	Xr	sp|P13320|DSBA_BPT4_Double-stranded_DNA-binding_protein
VOG00570	4	4	0	Xr	sp|P68928|TERS_BPSF6_Terminase_small_subunit
VOG00591	4	3	0	Xu	sp|Q05265|VG55_BPML5_Gene_55_protein
VOG00601	4	5	1	Xu	REFSEQ_DNA_primase
VOG00722	4	7	5	Xu	REFSEQ_RF-1_peptide_chain_release_factor
VOG00725	4	1	0	Xu	REFSEQ_hypothetical_protein
VOG00756	4	3	0	Xu	sp|Q05265|VG55_BPML5_Gene_55_protein
VOG00861	4	5	2	Xu	sp|O64262|VG69_BPMD2_Gene_69_protein
VOG00869	4	2	1	Xp	sp|P04521|EXO1_BPT4_Exonuclease_subunit_1
VOG00898	4	3	1	Xs	sp|Q9ZXI1|SCAF_BPAR1_Capsid_assembly_scaffolding_protein
VOG00906	4	3	1	Xs	sp|P19060|BP06_BPT4_Baseplate_wedge_protein_gp6
VOG00943	4	2	0	Xr	sp|P39786|XTMB_BACSU_PBSX_phage_terminase_large_subunit
VOG00954	4	6	3	Xh	sp|Q16774|KGUA_HUMAN_Guanylate_kinase
VOG00967	4	3	1	Xu	sp|P28355|RECJ_SALTY_Single-stranded-DNA-specific_exonuclease_RecJ
VOG01164	4	4	0	Xu	REFSEQ_hypothetical_protein
VOG01302	4	1	3	Xu	REFSEQ_putative_DNA_polymerase
VOG01339	4	3	2	Xu	REFSEQ_DNA-protecting_protein_DprA
VOG01358	4	2	0	XhXr	sp|O55716|RIR1_IIV6_Ribonucleoside-diphosphate_reductase_large_subunit
VOG01402	4	5	1	Xu	REFSEQ_HNH_endonuclease
VOG01403	4	6	1	Xu	REFSEQ_DUF882_domain-containing_protein
VOG01438	4	5	4	Xu	REFSEQ_DUF5906_domain-containing_protein
VOG01465	4	2	3	Xu	REFSEQ_helix-turn-helix_domain-containing_protein
VOG01476	4	2	0	Xh	sp|B1XLW1|Y2658_SYNP2_PKHD-type_hydroxylase_SYNPCC7002_A2658
VOG01478	4	4	2	Xu	REFSEQ_DNA_primase
VOG01548	4	4	2	XhXpXs	sp|Q8SCY1|EXLYS_BPDPK_Peptidoglycan_hydrolase_gp181
VOG01568	4	1	0	Xu	REFSEQ_hypothetical_protein
VOG01780	4	6	5	Xu	REFSEQ_peptidoglycan_DD-metalloendopeptidase_family_protein
VOG01846	4	2	1	Xu	REFSEQ_hypothetical_protein
VOG01929	4	9	2	Xh	sp|B3QQZ0|PURA_CHLP8_Adenylosuccinate_synthetase
VOG01936	4	6	5	Xu	REFSEQ_lysin_A
VOG01972	4	4	1	Xu	sp|P45920|YQBD_BACSU_Uncharacterized_protein_YqbD
VOG02029	4	5	0	Xu	REFSEQ_HNH_endonuclease
VOG02045	4	2	0	Xu	REFSEQ_tail_tape_measure_protein
VOG02068	4	10	3	Xu	REFSEQ_hypothetical_protein
VOG02330	4	1	1	Xu	REFSEQ_hypothetical_protein
VOG02362	4	0	0	Xu	sp|Q01434|Y00D_BPT4_Uncharacterized_5.1_kDa_protein_in_Gp39-comCA_intergenic_region
VOG02489	4	3	3	Xu	REFSEQ_minor_tail_protein
VOG02535	4	0	0	Xu	sp|P13338|LTACT_BPT4_Late_transcription_coactivator
VOG02553	4	0	0	Xu	REFSEQ_hypothetical_protein
VOG02746	4	17	4	Xh	sp|A1JPP9|ARNB_YERE8_UDP-4-amino-4-deoxy-L-arabinose--oxoglutarate_aminotransferase
VOG02989	4	1	0	Xu	REFSEQ_hypothetical_protein
VOG03146	4	4	0	Xu	REFSEQ_hypothetical_protein
VOG03190	4	1	1	Xu	REFSEQ_hypothetical_protein
VOG03345	4	7	5	XhXp	sp|P14751|MTR1_CERSP_Type_II_methyltransferase_M.RsrI
VOG03362	4	4	2	Xu	sp|B9F166|LOGL2_ORYSJ_Probable_cytokinin_riboside_5'-monophosphate_phosphoribohydrolase_LOGL2
VOG03517	4	2	1	Xs	sp|P11282|VP75_SHV21_Probable_membrane_antigen_75
VOG03558	4	4	0	Xu	REFSEQ_hypothetical_protein
VOG03598	4	8	5	XhXr	sp|O67125|DPO3A_AQUAE_DNA_polymerase_III_subunit_alpha
VOG03795	4	3	0	Xu	REFSEQ_hypothetical_protein
VOG04049	4	1	1	Xu	REFSEQ_putative_tail_fiber_protein
VOG04090	4	4	1	Xr	sp|A4THT0|RS21_YERPP_30S_ribosomal_protein_S21
VOG04382	4	3	0	Xu	REFSEQ_virion_structural_protein
VOG04481	4	4	4	Xu	REFSEQ_hypothetical_protein
VOG04625	4	3	5	Xs	sp|Q3V4Q1|Y618_ATV_Structural_protein_ORF618
VOG04908	4	1	2	Xu	REFSEQ_putative_terminase_small_subunit
VOG04923	4	3	5	Xu	REFSEQ_helicase_DnaB
VOG04976	4	2	2	Xu	REFSEQ_hypothetical_protein
VOG05553	4	5	3	Xu	sp|F4K1R2|HINT3_ARATH_Adenylylsulfatase_HINT3
VOG05843	4	3	2	Xu	REFSEQ_LuxR_family_transcriptional_regulator
VOG07102	4	1	1	Xu	REFSEQ_reverse_transcriptase_family_protein
VOG07687	4	6	2	Xh	sp|Q5UQ59|SYR_MIMIV_Arginine--tRNA_ligase
VOG09487	4	4	3	Xu	REFSEQ_hypothetical_protein
VOG09672	4	4	4	Xh	sp|P04152|UMUC_ECOLI_Protein_UmuC
VOG09730	4	5	2	Xh	sp|O27580|PUR8_METTH_Adenylosuccinate_lyase
VOG10097	4	0	0	XhXs	sp|Q6QIB5|CAPSD_BPBMU_Major_capsid_protein
VOG10143	4	5	2	Xu	REFSEQ_lysin_A
VOG10164	4	2	3	Xu	sp|A6TCM7|SSRP_KLEP7_SsrA-binding_protein
VOG10680	4	8	6	Xh	sp|Q5UQM3|YR419_MIMIV_Uncharacterized_short-chain_type_dehydrogenase/reductase_R419
VOG10821	4	2	0	Xu	REFSEQ_hypothetical_protein
VOG11147	4	4	0	Xu	sp|P15075|HDNUC_BPT4_Head_completion_nuclease
VOG11995	4	5	5	Xh	sp|P23160|R34K_CLOPA_34.2_kDa_protein_in_rubredoxin_operon
VOG12766	4	5	2	Xh	sp|B6JJP8|DEF_AFIC5_Peptide_deformylase
VOG13119	4	1	0	Xu	REFSEQ_hypothetical_protein
VOG13246	4	2	0	Xu	REFSEQ_hypothetical_protein
VOG13918	4	5	2	Xh	sp|P70918|HSPB_BRADU_Small_heat_shock_protein_HspB
VOG14032	4	1	1	Xh	sp|P50359|Y4HO_SINFN_Uncharacterized_protein_y4hO
VOG14149	4	1	0	Xu	REFSEQ_hypothetical_protein
VOG15000	4	8	0	Xu	REFSEQ_hypothetical_protein
VOG15223	4	1	0	Xu	REFSEQ_hypothetical_protein
VOG16609	4	12	2	Xh	sp|A2CDR0|GCSP_PROM3_Glycine_dehydrogenase_(decarboxylating)
VOG16646	4	4	0	Xu	REFSEQ_hypothetical_protein
VOG16708	4	2	0	Xu	REFSEQ_hypothetical_protein
VOG18028	4	5	6	Xh	sp|O22007|GTRB_BPSF5_Bactoprenol_glucosyl_transferase
VOG18674	4	5	4	Xu	REFSEQ_lysin
VOG19586	4	4	1	Xu	REFSEQ_hypothetical_protein
VOG19938	4	1	0	Xu	REFSEQ_anti-termination_protein
VOG20283	4	1	0	Xu	REFSEQ_hypothetical_protein
VOG20569	4	7	0	Xu	REFSEQ_baseplate_wedge_initiator
VOG21455	4	4	3	Xu	REFSEQ_chaperonin_DnaJ
VOG22306	4	6	7	Xu	sp|Q9KSW4|CSPD_VIBCH_Cold_shock-like_protein_CspD
VOG22438	4	4	3	Xu	REFSEQ_DNA_polymerase_III_gamma-tau_subunit
VOG22858	4	3	3	Xh	sp|A0A0H3JNB0|TARP_STAAN_Poly(ribitol-phosphate)_beta-N-acetylglucosaminyltransferase_TarP
VOG23022	4	0	3	Xh	sp|P15026|ISTB_PSEAI_Insertion_sequence_IS21_putative_ATP-binding_protein
VOG23173	4	3	2	Xu	REFSEQ_OmpA_family_protein
VOG24034	4	2	2	Xu	REFSEQ_putative_xanthine-guanine_phosphoribosyltransferase
VOG25036	4	4	4	Xh	sp|P07839|FER_CHLRE_Ferredoxin,_chloroplastic
VOG25733	4	1	1	Xu	REFSEQ_endolysin-like_protein
VOG26503	4	0	1	Xr	sp|Q06126|TNPA_BORPP_Transposase_for_insertion_sequence_element_IS1001
VOG28387	4	6	3	Xh	sp|P28903|NRDD_ECOLI_Anaerobic_ribonucleoside-triphosphate_reductase
VOG00009	3	0	0	XhXp	sp|Q8LTD0|SPAN2_BPP2_Probable_spanin,_outer_lipoprotein_subunit
VOG00019	3	2	2	XhXp	sp|P06855|KIPN_BPT4_Polynucleotide_kinase
VOG00029	3	4	0	Xu	REFSEQ_hypothetical_protein
VOG00030	3	1	1	Xh	sp|P03781|NUCK_BPT7_Nucleotide_kinase_gp1.7
VOG00055	3	2	0	XhXr	sp|P03690|VR2A_BPT4_Protein_rIIA
VOG00069	3	5	5	Xu	REFSEQ_lysin_A
VOG00083	3	3	0	Xu	REFSEQ_hypothetical_protein
VOG00130	3	2	1	Xh	sp|P07719|V17_BPT3_Gene_1.7_protein
VOG00133	3	3	3	Xh	sp|P34081|HMUI_BPSP1_DNA_endonuclease_I-HmuI
VOG00138	3	3	1	Xu	REFSEQ_hypothetical_protein
VOG00153	3	0	1	Xu	sp|Q03182|RINA_BPPHA_Transcriptional_activator_rinA
VOG00166	3	1	2	Xh	sp|O63852|MSHM_SARGL_Mitochondrial_DNA_mismatch_repair_protein_mutS_homolog
VOG00168	3	6	1	Xh	sp|P04382|DYR_BPT4_Dihydrofolate_reductase
VOG00173	3	4	1	Xu	REFSEQ_hypothetical_protein
VOG00225	3	3	0	Xu	sp|P32275|Y12F_BPT4_Uncharacterized_32.4_kDa_protein_in_Gp30-rIII_intergenic_region
VOG00232	3	1	2	Xu	sp|O31948|YONJ_BACSU_SPbeta_prophage-derived_uncharacterized_protein_YonJ
VOG00247	3	2	0	Xu	REFSEQ_hypothetical_protein
VOG00279	3	0	1	Xu	REFSEQ_hypothetical_protein
VOG00283	3	8	0	Xu	REFSEQ_fiber_protein
VOG00313	3	2	3	Xs	sp|P03740|TFA_LAMBD_Tail_fiber_assembly_protein
VOG00348	3	1	1	Xu	REFSEQ_hypothetical_protein
VOG00381	3	0	1	Xu	REFSEQ_hypothetical_protein
VOG00382	3	6	0	Xu	REFSEQ_tail_fiber-like_protein
VOG00425	3	2	1	XhXpXs	sp|P31340|SPIKE_BPP2_Spike_protein
VOG00426	3	2	0	Xu	sp|Q5UR39|YL560_MIMIV_Uncharacterized_HNH_endonuclease_L560
VOG00438	3	5	2	XhXs	sp|P17313|VG31_BPT4_Capsid_assembly_protein_Gp31
VOG00446	3	6	2	Xu	REFSEQ_hypothetical_protein
VOG00465	3	2	0	Xu	REFSEQ_head-to-tail_adaptor
VOG00543	3	2	1	Xh	sp|Q58909|Y1514_METJA_Putative_gamma-glutamylcyclotransferase_MJ1514
VOG00546	3	4	0	Xu	REFSEQ_tail_fiber-like_protein
VOG00569	3	3	3	Xu	REFSEQ_WhiB_family_transcription_factor
VOG00573	3	1	0	XhXs	sp|P17172|BP27_BPT4_Baseplate_central_spike_complex_protein_gp27
VOG00593	3	3	2	Xr	sp|Q9MCN8|RUSA_BPHK7_Crossover_junction_endodeoxyribonuclease_rusA
VOG00624	3	2	3	XhXr	sp|P00573|RPOL_BPT7_T7_RNA_polymerase
VOG00631	3	1	0	Xu	REFSEQ_hypothetical_protein
VOG00632	3	3	0	Xu	REFSEQ_hypothetical_protein
VOG00644	3	2	0	Xu	REFSEQ_hypothetical_protein
VOG00675	3	6	0	Xu	REFSEQ_minor_tail_protein
VOG00690	3	2	0	Xu	REFSEQ_hypothetical_protein
VOG00814	3	2	1	XhXp	sp|P03706|ENLYS_LAMBD_Endolysin
VOG00830	3	2	3	Xu	sp|B8HPS9|RNH_CYAP4_Ribonuclease_H
VOG00844	3	0	1	Xu	REFSEQ_hypothetical_protein
VOG00876	3	1	0	Xu	REFSEQ_HNH_endonuclease
VOG00889	3	1	1	Xr	sp|A7MT92|RDGC_VIBCB_Recombination-associated_protein_RdgC
VOG00897	3	0	0	Xu	REFSEQ_HNH_endonuclease
VOG00903	3	0	0	Xu	REFSEQ_hypothetical_protein
VOG00921	3	2	0	Xu	REFSEQ_hypothetical_protein
VOG00979	3	1	0	Xu	REFSEQ_hypothetical_protein
VOG01071	3	1	0	Xu	REFSEQ_hypothetical_protein
VOG01124	3	1	1	Xu	REFSEQ_capsid_maturation_protease
VOG01135	3	2	1	Xu	REFSEQ_putative_structural_lysozyme
VOG01151	3	2	0	Xs	sp|P18056|HOC_BPT4_Highly_immunogenic_outer_capsid_protein
VOG01153	3	2	1	Xu	REFSEQ_hypothetical_protein
VOG01248	3	3	1	Xu	REFSEQ_LysM_peptidoglycan-binding_domain-containing_protein
VOG01315	3	1	2	Xu	REFSEQ_mannosyl-glycoprotein_endo-beta-N-acetylglucosaminidase
VOG01328	3	2	0	Xu	REFSEQ_hypothetical_protein
VOG01353	3	0	0	Xu	REFSEQ_tape_measure_protein
VOG01354	3	0	0	Xr	sp|P13342|HLOAD_BPT4_DNA_helicase_assembly_protein
VOG01387	3	2	0	XhXs	sp|P25477|CAPSD_BPP2_Capsid_proteins
VOG01397	3	3	0	Xu	REFSEQ_hypothetical_protein
VOG01400	3	2	1	Xu	REFSEQ_hypothetical_protein
VOG01519	3	4	4	Xu	REFSEQ_lysin_A
VOG01534	3	3	0	Xu	REFSEQ_hypothetical_protein
VOG01597	3	1	0	XhXp	sp|P06018|MOM_BPMU_Methylcarbamoylase_mom
VOG01652	3	1	0	XhXpXrXs	sp|Q6QGE7|TMP_BPT5_Tape_measure_protein_pb2
VOG01724	3	1	1	Xu	REFSEQ_putative_tail_tip_protein
VOG01730	3	2	0	Xu	REFSEQ_hypothetical_protein
VOG01829	3	1	1	Xh	sp|P03781|NUCK_BPT7_Nucleotide_kinase_gp1.7
VOG01860	3	5	0	Xu	REFSEQ_hypothetical_protein
VOG01878	3	2	1	Xu	REFSEQ_hypothetical_protein
VOG01898	3	2	1	Xu	REFSEQ_hypothetical_protein
VOG01913	3	2	1	Xu	REFSEQ_hypothetical_protein
VOG01965	3	1	0	Xs	sp|A7U6E7|MCP_CEV01_Major_capsid_protein
VOG02319	3	1	2	Xh	sp|Q9I4P4|FLGJ_PSEAE_Peptidoglycan_hydrolase_FlgJ
VOG02377	3	4	0	Xu	REFSEQ_restriction_endonuclease-like
VOG02405	3	3	0	Xu	REFSEQ_hypothetical_protein
VOG02429	3	3	1	XhXs	sp|P51767|BPJ_BPP2_Baseplate_protein_J
VOG02438	3	1	1	XhXs	sp|P26701|BPI_BPP2_Baseplate_protein_I
VOG02460	3	0	0	Xu	REFSEQ_hypothetical_protein
VOG02532	3	2	0	Xu	REFSEQ_exonuclease
VOG02575	3	4	0	Xu	REFSEQ_hypothetical_protein
VOG02581	3	3	3	Xu	REFSEQ_DNA_primase/helicase
VOG02587	3	2	1	Xu	sp|O64197|VG01_BPMD2_Gene_1_protein
VOG02668	3	5	1	Xu	REFSEQ_hypothetical_protein
VOG02713	3	5	0	XhXpXrXs	sp|Q9T1S9|PORTL_BPAPS_Portal_protein
VOG02738	3	2	3	Xu	REFSEQ_helix-turn-helix_DNA-binding_domain_protein
VOG02773	3	3	0	Xh	sp|A2CA92|PCYA_PROM3_Phycocyanobilin:ferredoxin_oxidoreductase
VOG02779	3	1	2	Xu	sp|Q7CPS1|YGIB_SALTY_UPF0441_protein_YgiB
VOG02795	3	1	0	Xu	REFSEQ_hypothetical_protein
VOG02803	3	3	1	Xh	sp|Q4A0G5|ISAA_STAS1_Probable_transglycosylase_IsaA
VOG02812	3	0	1	Xu	REFSEQ_gp12
VOG02916	3	2	1	Xu	REFSEQ_hypothetical_protein
VOG03001	3	5	4	Xh	sp|P0ADT5|YGIC_ECOLI_Putative_acid--amine_ligase_YgiC
VOG03038	3	1	0	Xu	REFSEQ_hypothetical_protein
VOG03047	3	3	4	Xu	REFSEQ_FtsK/SpoIIIE_protein
VOG03387	3	3	3	Xh	sp|Q55752|RLPA_SYNY3_Probable_endolytic_peptidoglycan_transglycosylase_RlpA
VOG03507	3	1	0	Xu	sp|P24094|LSR2_MYCLE_Nucleoid-associated_protein_Lsr2
VOG03518	3	0	0	Xu	REFSEQ_tail_fiber_protein
VOG03597	3	4	1	Xu	REFSEQ_HNH_endonuclease
VOG03637	3	3	0	Xh	sp|P39800|XLYA_BACSU_N-acetylmuramoyl-L-alanine_amidase_XlyA
VOG03769	3	1	1	Xh	sp|Q5UQP2|YL446_MIMIV_Uncharacterized_protein_L446
VOG03786	3	4	3	XhXrXs	sp|Q6RZF8|RP132_RABPU_DNA-directed_RNA_polymerase_132_kDa_polypeptide
VOG03862	3	3	0	Xu	REFSEQ_hypothetical_protein
VOG03953	3	0	0	Xu	REFSEQ_hypothetical_protein
VOG04091	3	3	2	Xs	sp|P51731|TMP_BPHC1_Probable_tape_measure_protein
VOG04118	3	2	1	Xu	REFSEQ_HNH_endonuclease
VOG04164	3	2	0	Xu	REFSEQ_RIIA_protein
VOG04194	3	1	0	Xu	REFSEQ_rIIA-like_protein
VOG04434	3	2	0	Xh	sp|Q47YL9|Y3426_COLP3_PKHD-type_hydroxylase_CPS_3426
VOG04793	3	0	1	Xu	REFSEQ_fiber_protein
VOG04906	3	1	0	Xu	REFSEQ_baseplate_wedge_subunit
VOG04980	3	3	0	Xu	REFSEQ_hypothetical_protein
VOG04995	3	2	1	Xu	REFSEQ_hypothetical_protein
VOG05188	3	5	2	Xh	sp|O67653|IF3_AQUAE_Translation_initiation_factor_IF-3
VOG05195	3	9	5	Xh	sp|O83296|SOJ_TREPA_Protein_Soj_homolog
VOG05463	3	3	3	Xu	REFSEQ_DNA_primase/helicase
VOG05550	3	3	2	Xu	REFSEQ_FtsK-like_DNA_translocase
VOG06340	3	5	6	Xh	sp|Q4JC00|HELS_SULAC_ATP-dependent_DNA_helicase_Hel308
VOG07620	3	1	0	Xu	REFSEQ_hypothetical_protein
VOG08823	3	0	2	Xh	sp|P44758|PRX5_HAEIN_Hybrid_peroxiredoxin_hyPrx5
VOG09085	3	5	3	Xu	REFSEQ_DNA_primsae/helicase
VOG09280	3	3	1	Xh	sp|Q54KR1|SYCC_DICDI_Cysteine--tRNA_ligase,_cytoplasmic
VOG09568	3	3	5	Xh	sp|A2BNV4|NDHI_PROMS_NAD(P)H-quinone_oxidoreductase_subunit_I
VOG09796	3	4	3	Xh	sp|A6Q478|GLYA_NITSB_Serine_hydroxymethyltransferase
VOG10120	3	0	0	Xu	REFSEQ_hypothetical_protein
VOG10314	3	1	2	Xh	sp|Q3AMJ2|PUR5_SYNSC_Phosphoribosylformylglycinamidine_cyclo-ligase
VOG10467	3	2	3	Xu	REFSEQ_peptidoglycan_hydrolase
VOG11334	3	0	0	Xu	sp|Q9XIP8|CDI_ARATH_Protein_CDI
VOG11546	3	0	1	Xu	REFSEQ_prohead_protease
VOG11563	3	2	0	Xu	REFSEQ_hypothetical_protein
VOG12546	3	1	1	Xu	REFSEQ_tape_measure_protein
VOG13592	3	3	0	Xu	REFSEQ_hypothetical_protein
VOG13853	3	3	5	Xr	sp|P59843|INSB_HAEDU_Insertion_element_IS1_protein_InsB
VOG13951	3	2	3	Xh	sp|P0AGC9|QACE_ECOLX_Quaternary_ammonium_compound-resistance_protein_QacE
VOG14493	3	2	3	Xu	REFSEQ_putative_methylase
VOG14831	3	3	0	Xu	REFSEQ_DNA_helicase
VOG15851	3	2	0	Xu	REFSEQ_hypothetical_protein
VOG16480	3	3	0	Xu	REFSEQ_hypothetical_protein
VOG16879	3	3	0	Xu	REFSEQ_gp5
VOG16902	3	4	2	Xh	sp|P29686|G6PD_SYNE7_Glucose-6-phosphate_1-dehydrogenase
VOG17694	3	2	2	Xu	REFSEQ_membrane_protein
VOG17981	3	0	1	Xh	sp|P0AD64|BLA1_KLEPN_Beta-lactamase_SHV-1
VOG18610	3	5	4	Xh	sp|P96169|SGLT_VIBPH_Sodium/glucose_cotransporter
VOG18786	3	4	5	Xh	sp|Q5UQK3|YR405_MIMIV_Putative_RNA_methyltransferase_R405
VOG20190	3	4	0	Xu	REFSEQ_hypothetical_protein
VOG20218	3	1	0	Xu	REFSEQ_putative_peptidase
VOG20845	3	8	2	Xh	sp|P44660|Y359_HAEIN_Probable_iron_transport_system_membrane_protein_HI_0359
VOG21426	3	2	1	Xu	REFSEQ_ERF_family_protein
VOG21536	3	1	1	Xu	REFSEQ_hypothetical_protein
VOG21705	3	6	3	Xh	sp|A4N8V8|HPF_HAEI3_Putative_metal_ABC_transporter_substrate-binding_protein_Hpf
VOG21720	3	1	0	Xu	REFSEQ_putative_tail_fibre_protein
VOG21730	3	2	0	Xr	sp|P04525|CLAMP_BPT4_Sliding_clamp
VOG21797	3	2	1	Xu	REFSEQ_putative_lipocalin
VOG22049	3	1	0	XhXs	sp|Q6QGD8|CAPSD_BPT5_Major_capsid_protein
VOG22164	3	4	3	Xu	REFSEQ_AraC_family_transcriptional_regulator
VOG22615	3	2	1	Xu	REFSEQ_major_capsid_protein
VOG22751	3	0	0	Xu	REFSEQ_hypothetical_protein
VOG23131	3	4	0	Xu	REFSEQ_hypothetical_protein
VOG23484	3	5	0	Xu	REFSEQ_AAA_family_ATPase
VOG23570	3	2	2	Xh	sp|P65290|YFGH_ECOLI_Uncharacterized_lipoprotein_YfgH
VOG23689	3	5	0	Xu	REFSEQ_hypothetical_protein
VOG23793	3	3	2	XhXr	sp|Q04957|DPO1_BACCA_DNA_polymerase_I
VOG23894	3	3	2	Xu	REFSEQ_DNA_translocase_FtsK
VOG23923	3	3	2	Xh	sp|Q5UQ22|YL207_MIMIV_Putative_helicase_L207/L206
VOG24360	3	3	0	XhXs	sp|Q9T1W1|CAPSD_BPMU_Major_capsid_protein
VOG24848	3	2	0	Xu	REFSEQ_hypothetical_protein
VOG25059	3	2	3	Xu	REFSEQ_replication_protein
VOG25800	3	0	0	Xu	REFSEQ_long_tail_fiber
VOG25815	3	2	1	Xh	sp|Q7MCN7|SYY1_VIBVY_Tyrosine--tRNA_ligase_1
VOG25913	3	0	0	Xu	REFSEQ_hypothetical_protein
VOG26726	3	2	0	Xs	sp|P18056|HOC_BPT4_Highly_immunogenic_outer_capsid_protein
VOG26974	3	2	0	Xh	sp|A7MYB6|QUEF_VIBCB_NADPH-dependent_7-cyano-7-deazaguanine_reductase
VOG26983	3	1	1	Xu	REFSEQ_baseplate_hub_subunit_and_tail_lysozyme
VOG27136	3	1	3	Xu	sp|Q5UQT7|RNC_MIMIV_Probable_ribonuclease_3
VOG27335	3	1	0	Xu	REFSEQ_hypothetical_protein
VOG27549	3	5	0	Xu	REFSEQ_hypothetical_protein
VOG27634	3	0	1	Xu	REFSEQ_hypothetical_protein
VOG27809	3	2	3	Xh	sp|Q7VIN2|NPD_HELHP_NAD-dependent_protein_deacylase
VOG00002	2	4	1	Xh	sp|Q5UPJ9|YL122_MIMIV_Putative_ankyrin_repeat_protein_L122
VOG00031	2	2	0	XpXrXs	sp|Q05220|PORTL_BPML5_Portal_protein
VOG00049	2	5	3	Xu	REFSEQ_hypothetical_protein
VOG00063	2	0	1	XpXrXs	sp|O48446|HCP16_BPSPP_Head_completion_protein_gp16
VOG00072	2	0	0	Xu	REFSEQ_hypothetical_protein
VOG00085	2	4	1	Xu	REFSEQ_hypothetical_protein
VOG00089	2	1	1	Xu	REFSEQ_head-tail_connector_protein
VOG00102	2	5	1	XhXpXr	sp|P12427|DMA_BPT2_DNA_adenine_methylase
VOG00110	2	1	1	Xu	REFSEQ_HK97_gp10_family_protein
VOG00112	2	0	0	Xu	sp|Q5UPT6|YL245_MIMIV_Uncharacterized_HNH_endonuclease_L245
VOG00125	2	10	1	Xu	REFSEQ_esterase
VOG00147	2	0	0	Xu	REFSEQ_hypothetical_protein
VOG00177	2	0	0	Xu	REFSEQ_hypothetical_protein
VOG00178	2	1	0	Xu	REFSEQ_hypothetical_protein
VOG00181	2	0	0	Xu	sp|O34401|YOPX_BACSU_SPbeta_prophage-derived_uncharacterized_protein_YopX
VOG00189	2	1	2	XhXp	sp|P39504|SPAN1_BPT4_Spanin,_inner_membrane_subunit
VOG00205	2	1	0	Xu	REFSEQ_hypothetical_protein
VOG00295	2	1	1	Xu	sp|P04533|VG57B_BPT4_Gene_57B_protein
VOG00307	2	3	0	Xu	REFSEQ_hypothetical_protein
VOG00319	2	2	2	XhXp	sp|P03040|RCRO_LAMBD_Regulatory_protein_cro
VOG00330	2	1	0	XhXs	sp|O64325|COMPL_BPN15_Tail_completion_protein
VOG00351	2	2	1	Xu	REFSEQ_hypothetical_protein
VOG00374	2	0	1	Xs	sp|P85503|STRU3_BPPAJ_Structural_protein_3
VOG00392	2	1	0	Xu	REFSEQ_HNH_endonuclease
VOG00414	2	0	3	Xu	sp|P10426|YIM2_BPPH1_Uncharacterized_immunity_region_protein_2
VOG00423	2	1	0	XhXs	sp|P17173|TAP51_BPT4_Baseplate_hub_assembly_protein_gp51
VOG00437	2	2	0	Xs	sp|O64314|TMP_BPP2_Probable_tape_measure_protein
VOG00440	2	0	0	Xu	REFSEQ_hypothetical_protein
VOG00441	2	0	2	Xu	sp|P22915|MOTA_BPT4_Middle_transcription_regulatory_protein_motA
VOG00444	2	5	2	Xh	sp|Q254J6|ACP_CHLFF_Acyl_carrier_protein
VOG00445	2	2	0	XhXr	sp|P03691|VR2B_BPT4_Protein_rIIB
VOG00466	2	0	0	Xu	REFSEQ_virion_structural_protein
VOG00475	2	1	1	Xu	sp|P03765|NINB_LAMBD_Protein_ninB
VOG00479	2	0	1	XhXpXs	sp|P0DOQ6|DUSP_VARV_Dual_specificity_protein_phosphatase_H1
VOG00503	2	3	0	XhXpXs	sp|P03743|FIB36_BPT4_Long-tail_fiber_protein_gp36
VOG00542	2	1	1	Xh	sp|P07072|TEV2_BPT4_Intron-associated_endonuclease_2
VOG00580	2	2	1	Xu	sp|P32276|Y12G_BPT4_Uncharacterized_17.1_kDa_protein_in_Gp30-rIII_intergenic_region
VOG00581	2	0	1	Xu	sp|P32275|Y12F_BPT4_Uncharacterized_32.4_kDa_protein_in_Gp30-rIII_intergenic_region
VOG00585	2	4	0	Xh	sp|Q99KQ4|NAMPT_MOUSE_Nicotinamide_phosphoribosyltransferase
VOG00614	2	1	0	Xs	sp|P85225|VPN1_BPPHE_Putative_tail_sheath_protein
VOG00618	2	0	0	Xu	sp|P07074|MOBC_BPT4_Probable_mobile_endonuclease_C
VOG00648	2	0	2	XhXp	sp|P10305|SPAN1_BPT3_Spanin,_inner_membrane_subunit
VOG00697	2	0	2	Xu	sp|P0DOU3|G6_VAR67_Uncharacterized_protein_G6
VOG00746	2	2	1	Xu	REFSEQ_hypothetical_protein
VOG00757	2	0	0	Xu	sp|Q5UQL2|YL414_MIMIV_Putative_F-box_and_FNIP_repeat-containing_protein_L414
VOG00800	2	2	1	Xu	REFSEQ_hypothetical_protein
VOG00802	2	1	1	Xu	REFSEQ_hypothetical_protein
VOG00827	2	3	1	Xh	sp|P20703|UVSW_BPT4_ATP-dependent_DNA_helicase_uvsW
VOG00832	2	1	1	Xh	sp|A0KFE0|RIMK_AERHH_Probable_alpha-L-glutamate_ligase
VOG00872	2	3	2	Xu	REFSEQ_WhiB_family_transcription_factor
VOG00893	2	3	1	Xu	REFSEQ_tail_tape_measure_protein
VOG00900	2	1	0	Xu	sp|Q70LD4|Y223_AFV1Y_Uncharacterized_protein_ORF223
VOG00915	2	1	0	Xu	REFSEQ_hypothetical_protein
VOG00931	2	1	3	Xu	sp|Q65JA6|NRDI_BACLD_Protein_NrdI
VOG00939	2	2	3	Xu	REFSEQ_glycosyltransferase
VOG00960	2	0	0	Xu	REFSEQ_hypothetical_protein
VOG00965	2	1	0	Xu	sp|I7H0H9|ORF14_BPKHP_Major_structural_protein_ORF14
VOG00969	2	0	1	Xu	REFSEQ_radical_SAM_protein
VOG01008	2	1	0	XhXs	sp|Q01267|PRO_BPMU_Protease_I
VOG01015	2	2	1	Xu	REFSEQ_hypothetical_protein
VOG01023	2	0	0	Xu	REFSEQ_hypothetical_protein
VOG01056	2	1	0	Xu	REFSEQ_gp25
VOG01067	2	2	1	Xu	REFSEQ_hypothetical_protein
VOG01132	2	6	0	Xu	REFSEQ_hypothetical_protein
VOG01133	2	0	0	Xu	REFSEQ_hypothetical_protein
VOG01177	2	2	2	Xu	REFSEQ_hypothetical_protein
VOG01184	2	0	0	Xu	REFSEQ_hypothetical_protein
VOG01187	2	3	0	Xu	REFSEQ_hypothetical_protein
VOG01234	2	0	0	Xu	REFSEQ_hypothetical_protein
VOG01294	2	1	0	Xu	sp|Q38441|YOR5_BPSPP_Uncharacterized_10.3_kDa_protein_in_GP2-GP6_intergenic_region
VOG01330	2	3	0	Xu	sp|Q5UNY4|YL728_MIMIV_Uncharacterized_protein_L728
VOG01363	2	1	2	Xh	sp|Q6QGL2|TFLIV_BPT5_H-N-H_endonuclease_F-TflIV
VOG01364	2	0	0	Xu	REFSEQ_hypothetical_protein
VOG01385	2	2	1	Xu	REFSEQ_HK97_gp10_family_protein
VOG01386	2	1	0	Xu	REFSEQ_hypothetical_protein
VOG01418	2	5	2	Xu	REFSEQ_hypothetical_protein
VOG01450	2	4	0	Xu	REFSEQ_hypothetical_protein
VOG01517	2	1	0	Xh	sp|Q7V558|SPEH_PROMM_S-adenosylmethionine_decarboxylase_proenzyme
VOG01567	2	3	0	XpXrXs	sp|P03746|TUBE1_BPT7_Tail_tubular_protein_gp11
VOG01603	2	1	3	Xu	sp|O48429|REGQ_BPH19_Antitermination_protein_Q
VOG01639	2	1	2	Xu	sp|P41063|TUM_BP186_SOS_operon_TUM_protein
VOG01645	2	3	2	Xu	REFSEQ_hypothetical_protein
VOG01656	2	3	2	XhXpXrXs	sp|Q01074|GP7_BPP22_Internal_virion_protein_gp7
VOG01686	2	0	0	XpXrXs	sp|Q6XQC4|TMP_BPT1_Tape_measure_protein
VOG01718	2	2	2	Xu	REFSEQ_hypothetical_protein
VOG01726	2	4	6	Xh	sp|Q5KWC3|FPG_GEOKA_Formamidopyrimidine-DNA_glycosylase
VOG01749	2	1	0	Xu	REFSEQ_hypothetical_protein
VOG01835	2	3	2	Xu	REFSEQ_hypothetical_protein
VOG01908	2	4	1	Xu	REFSEQ_HNH_endonuclease
VOG01980	2	0	1	Xu	REFSEQ_putative_morphogenesis_protein
VOG01984	2	3	2	XhXrXs	sp|Q7T6Y4|DPOLX_MIMIV_Probable_DNA_polymerase_family_X
VOG01993	2	0	0	Xu	REFSEQ_DUF2190_family_protein
VOG02002	2	3	2	Xh	sp|P37619|QPTR_ECOLI_Queuosine_precursor_transporter
VOG02011	2	2	2	Xu	sp|P03761|VREN_LAMBD_Protein_ren
VOG02012	2	0	0	Xu	REFSEQ_hypothetical_protein
VOG02081	2	2	0	Xu	REFSEQ_hypothetical_protein
VOG02086	2	4	3	Xh	sp|P33236|MOKC_ECOLI_Regulatory_protein_MokC
VOG02140	2	2	0	Xh	sp|A5IIZ4|QUEF_THEP1_NADPH-dependent_7-cyano-7-deazaguanine_reductase
VOG02251	2	0	0	Xu	REFSEQ_major_tail_protein,_TP901-1_family
VOG02265	2	1	1	Xu	REFSEQ_hypothetical_protein
VOG02316	2	2	0	XhXs	sp|P13339|BP48_BPT4_Baseplate_tail-tube_junction_protein_gp48
VOG02412	2	1	2	Xh	sp|D2ZZC1|PNUC_NEIMU_Nicotinamide_riboside_transporter_PnuC
VOG02423	2	0	0	Xr	sp|P69626|REGA_BPT6_Translation_repressor_protein
VOG02430	2	1	1	Xu	REFSEQ_baseplate_J/gp47_family_protein
VOG02455	2	1	0	Xu	sp|Q05298|VG82_BPML5_Gene_82_protein
VOG02477	2	3	1	Xu	REFSEQ_hypothetical_protein
VOG02572	2	0	0	Xu	REFSEQ_hypothetical_protein
VOG02603	2	0	0	Xu	REFSEQ_hypothetical_protein
VOG02624	2	3	0	Xu	REFSEQ_gp17
VOG02637	2	2	0	Xu	REFSEQ_hypothetical_protein
VOG02704	2	2	1	Xu	REFSEQ_hypothetical_protein
VOG02762	2	0	0	Xu	REFSEQ_hypothetical_protein
VOG02903	2	2	1	Xh	sp|A8EVV4|CMOA_ALIB4_Carboxy-S-adenosyl-L-methionine_synthase
VOG02904	2	4	1	Xu	REFSEQ_hypothetical_protein
VOG02915	2	1	1	Xu	REFSEQ_putative_ParB_nuclease
VOG02925	2	1	0	Xu	REFSEQ_hypothetical_protein
VOG02978	2	2	0	Xu	REFSEQ_hypothetical_protein
VOG03006	2	1	1	Xr	sp|P17311|TERS_BPT4_Terminase,_small_subunit
VOG03022	2	0	0	Xu	REFSEQ_hypothetical_protein
VOG03137	2	3	3	Xh	sp|B0S1S2|NADE_FINM2_NH(3)-dependent_NAD(+)_synthetase
VOG03164	2	3	0	Xu	REFSEQ_hypothetical_protein
VOG03167	2	3	4	Xh	sp|P0AG11|UMUD_ECOLI_Protein_UmuD
VOG03187	2	1	2	Xu	REFSEQ_MBL_fold_metallo-hydrolase
VOG03208	2	3	0	Xu	REFSEQ_hypothetical_protein
VOG03219	2	0	0	XhXr	sp|Q66862|REP1_FBNY2_Para-Rep_C1
VOG03248	2	3	2	Xu	REFSEQ_hypothetical_protein
VOG03361	2	1	1	Xu	REFSEQ_hypothetical_protein
VOG03385	2	2	0	Xu	REFSEQ_major_tail_protein
VOG03418	2	4	2	Xu	REFSEQ_DNA_helicase
VOG03445	2	2	0	XhXs	sp|B0FIH3|CAPSD_BPE32_Major_capsid_protein
VOG03615	2	2	0	Xu	REFSEQ_hypothetical_protein
VOG03666	2	4	2	Xu	REFSEQ_hypothetical_protein
VOG03940	2	2	1	Xu	sp|P33227|STFE_ECOLI_Putative_uncharacterized_protein_StfE
VOG04169	2	2	2	Xh	sp|P39695|COMEC_BACSU_ComE_operon_protein_3
VOG04374	2	2	2	Xu	REFSEQ_hypothetical_protein
VOG04795	2	1	0	Xu	REFSEQ_hypothetical_protein
VOG04847	2	0	0	Xu	REFSEQ_hypothetical_protein
VOG04911	2	2	0	Xu	REFSEQ_hypothetical_protein
VOG04913	2	1	0	XhXr	sp|P54308|TERL_BPSPP_Terminase,_large_subunit
VOG04945	2	1	1	Xu	REFSEQ_hypothetical_protein
VOG05034	2	2	0	Xu	REFSEQ_hypothetical_protein
VOG05611	2	2	1	Xu	REFSEQ_chaperone/ATP-dependent_lon_protease
VOG05703	2	2	0	Xu	REFSEQ_hypothetical_protein
VOG05796	2	4	3	Xu	REFSEQ_hypothetical_protein
VOG05987	2	0	0	XhXp	sp|P00806|ENLYS_BPT7_Endolysin
VOG06000	2	0	0	Xu	sp|Q5UQD3|YR468_MIMIV_Uncharacterized_protein_R468
VOG06016	2	3	0	Xu	REFSEQ_hypothetical_protein
VOG06188	2	1	0	Xh	sp|P19592|ISS_ECOLX_Protein_iss
VOG06237	2	5	3	Xu	sp|C0SP91|YYCJ_BACSU_Putative_metallo-hydrolase_YycJ
VOG06282	2	3	2	Xu	REFSEQ_exonuclease_VII
VOG06553	2	1	1	Xu	sp|P75988|YCGX_ECOLI_Uncharacterized_protein_YcgX
VOG06878	2	1	0	Xu	REFSEQ_hypothetical_protein
VOG06989	2	0	0	Xu	REFSEQ_D3_protein
VOG07129	2	1	1	Xr	sp|A4WEK3|MUG_ENT38_G/U_mismatch-specific_DNA_glycosylase
VOG07134	2	2	0	Xu	REFSEQ_hypothetical_protein
VOG07654	2	0	2	Xu	REFSEQ_hypothetical_protein
VOG07675	2	1	0	Xu	REFSEQ_head-tail_connector
VOG08249	2	1	0	Xu	REFSEQ_hypothetical_protein
VOG08421	2	0	0	Xu	REFSEQ_hypothetical_protein
VOG08463	2	2	0	Xu	REFSEQ_hypothetical_protein
VOG08610	2	2	0	Xu	REFSEQ_hypothetical_protein
VOG08694	2	1	1	Xu	REFSEQ_hypothetical_protein
VOG08760	2	1	1	Xu	REFSEQ_hypothetical_protein
VOG09137	2	1	0	Xu	REFSEQ_hypothetical_protein
VOG09504	2	0	0	Xu	REFSEQ_hypothetical_protein
VOG09524	2	2	1	Xu	REFSEQ_DUF2800_domain-containing_protein
VOG09679	2	4	0	Xu	REFSEQ_hypothetical_protein
VOG09947	2	3	1	Xh	sp|Q52118|YMO3_PANSE_Uncharacterized_protein_in_mobD_3'region
VOG10379	2	1	0	Xu	REFSEQ_hypothetical_protein
VOG10422	2	7	3	XhXr	sp|A6TE46|TSAD_KLEP7_tRNA_N6-adenosine_threonylcarbamoyltransferase
VOG10450	2	0	1	Xh	sp|A0ALF8|Y2422_LISW6_Nucleotide-binding_protein_lwe2422
VOG10568	2	0	0	Xu	REFSEQ_hypothetical_protein
VOG10740	2	0	0	Xu	REFSEQ_baseplate_hub_protein
VOG10834	2	0	0	Xu	REFSEQ_gp57
VOG11143	2	1	0	Xu	REFSEQ_hypothetical_protein
VOG11205	2	1	0	Xu	REFSEQ_hypothetical_protein
VOG11366	2	1	0	Xu	REFSEQ_hypothetical_protein
VOG12201	2	0	0	Xu	REFSEQ_tail_tubular_protein_B
VOG13018	2	0	0	Xu	REFSEQ_gp37
VOG13194	2	7	0	Xu	REFSEQ_putative_short_tail_fiber
VOG13304	2	1	0	Xu	REFSEQ_hypothetical_protein
VOG13712	2	1	0	Xu	REFSEQ_hypothetical_protein
VOG13748	2	2	2	Xu	REFSEQ_3'-5'_exonuclease
VOG13872	2	0	0	Xu	REFSEQ_hypothetical_protein
VOG13887	2	2	2	Xh	sp|E8XH70|LPP1_SALT4_Major_outer_membrane_lipoprotein_Lpp_1
VOG14059	2	0	0	Xu	REFSEQ_tail_terminator
VOG14190	2	3	1	Xu	REFSEQ_ssDNA_binding_protein
VOG14259	2	2	2	XhXr	sp|B7SSM2|DPOL_BPNF_DNA_polymerase
VOG14588	2	1	0	Xu	REFSEQ_hypothetical_protein
VOG14668	2	2	0	Xu	REFSEQ_hypothetical_protein
VOG14698	2	4	0	Xu	REFSEQ_tail_fiber_protein
VOG15433	2	1	0	Xu	REFSEQ_methyltransferase
VOG15443	2	0	0	Xu	REFSEQ_hypothetical_protein
VOG15495	2	0	3	Xu	REFSEQ_putative_replication_protein
VOG15518	2	1	0	Xu	REFSEQ_hypothetical_protein
VOG15552	2	1	1	Xu	REFSEQ_hypothetical_protein
VOG15593	2	1	0	Xu	REFSEQ_hypothetical_protein
VOG15613	2	2	4	Xu	sp|Q5UQP3|YR445_MIMIV_Putative_J_domain-containing_protein_R445
VOG15698	2	1	0	Xu	REFSEQ_hypothetical_protein
VOG15994	2	2	2	Xr	sp|P19775|TRA6_STAAU_Transposase_for_insertion_sequence_element_IS256_in_transposon_Tn4001
VOG15996	2	1	1	Xh	sp|A8AI45|CSGG_CITK8_Curli_production_assembly/transport_component_CsgG
VOG16072	2	5	0	Xu	REFSEQ_fibre_protein
VOG16171	2	2	1	Xu	REFSEQ_ATP-dependent_Clp_protease
VOG16384	2	3	0	Xu	REFSEQ_HNH_endonuclease
VOG16441	2	2	1	XhXpXs	sp|P07538|GP13_BPPZA_Morphogenesis_protein_1
VOG16675	2	2	0	Xu	REFSEQ_hypothetical_protein
VOG16769	2	2	1	Xu	REFSEQ_IS1182-like_element_ISSau3_family_transposase
VOG16793	2	4	0	Xh	sp|O31916|YOQW_BACSU_Abasic_site_processing_protein_YoqW
VOG16817	2	6	4	XhXrXs	sp|O57204|RP147_VACCA_DNA-directed_RNA_polymerase_147_kDa_polypeptide
VOG16958	2	1	1	XhXpXs	sp|P31340|SPIKE_BPP2_Spike_protein
VOG17245	2	2	0	Xu	REFSEQ_hypothetical_protein
VOG17574	2	0	1	Xu	sp|P03037|RANT_BPP22_Antirepressor_protein_ant
VOG18530	2	1	0	Xu	REFSEQ_hypothetical_protein
VOG18673	2	2	1	Xu	REFSEQ_hypothetical_protein
VOG18762	2	3	1	Xu	REFSEQ_hypothetical_protein
VOG18798	2	1	2	Xh	sp|P0ADU5|YGIW_ECOLI_Protein_YgiW
VOG18830	2	0	0	Xu	REFSEQ_hypothetical_protein
VOG19356	2	2	0	Xu	REFSEQ_hypothetical_protein
VOG19528	2	2	1	Xu	REFSEQ_hypothetical_protein
VOG19641	2	1	1	Xu	REFSEQ_hypothetical_protein
VOG19668	2	1	1	Xu	REFSEQ_hypothetical_protein
VOG19690	2	2	1	Xh	sp|O12933|SODC_NPVOP_Putative_superoxide_dismutase_[Cu-Zn]
VOG19895	2	2	1	Xu	REFSEQ_transcriptional_regulator_CtrA
VOG20181	2	2	1	Xh	sp|O27818|RMLC_METTH_dTDP-4-dehydrorhamnose_3,5-epimerase
VOG20308	2	0	7	Xu	REFSEQ_hypothetical_protein
VOG20690	2	5	3	Xh	sp|Q47334|KPSF5_ECOLX_Arabinose_5-phosphate_isomerase_KpsF
VOG20933	2	0	0	Xu	REFSEQ_hypothetical_protein
VOG21177	2	1	0	Xu	REFSEQ_hypothetical_protein
VOG21525	2	0	0	Xu	REFSEQ_tape_measure_protein
VOG21566	2	0	1	Xu	REFSEQ_hypothetical_protein
VOG21868	2	4	2	Xu	sp|Q8FQP1|EX7L_COREF_Exodeoxyribonuclease_7_large_subunit
VOG21963	2	3	1	Xu	REFSEQ_chromosome_replication_initiation_protein_DnaA
VOG21966	2	0	0	Xu	REFSEQ_baseplate_wedge_protein
VOG22152	2	1	1	Xu	REFSEQ_methyltransferase_domain-containing_protein
VOG22249	2	3	0	Xu	REFSEQ_hypothetical_protein
VOG22442	2	1	1	Xu	REFSEQ_reverse_transcriptase/maturase_family_protein
VOG22588	2	1	1	Xu	REFSEQ_hypothetical_protein
VOG22683	2	1	0	Xu	REFSEQ_M15_family_metallopeptidase
VOG23054	2	1	0	Xu	REFSEQ_hypothetical_protein
VOG23583	2	2	0	Xu	REFSEQ_hypothetical_protein
VOG24062	2	2	0	Xu	REFSEQ_phage_tail_fiber-like_protein
VOG24283	2	2	3	Xh	sp|P07805|DCOR_TRYBB_Ornithine_decarboxylase
VOG24304	2	3	2	Xu	REFSEQ_hypothetical_protein
VOG24425	2	2	0	Xu	REFSEQ_hypothetical_protein
VOG24452	2	1	1	Xr	sp|P04527|LOADS_BPT4_Sliding-clamp-loader_small_subunit
VOG24458	2	2	0	Xu	REFSEQ_hypothetical_protein
VOG24619	2	2	2	Xu	REFSEQ_major_tail_protein
VOG24782	2	5	0	Xu	REFSEQ_tail_fiber_protein
VOG25001	2	1	2	Xu	sp|Q5UPY1|RNH_MIMIV_Probable_ribonuclease_H
VOG25399	2	0	1	Xu	REFSEQ_tail_fiber_protein
VOG25642	2	0	0	Xh	sp|P19348|A2_BPBF2_Protein_A2-A3
VOG25715	2	2	0	Xu	REFSEQ_hypothetical_protein
VOG26252	2	0	0	Xu	REFSEQ_hypothetical_protein
VOG26318	2	1	1	Xu	REFSEQ_DarB-like_antirestriction_protein
VOG26464	2	1	0	Xu	REFSEQ_hypothetical_protein
VOG26786	2	5	4	Xu	REFSEQ_DNA_polymerase_III_alpha_subunit
VOG26834	2	1	0	Xu	REFSEQ_hypothetical_protein
VOG26837	2	1	0	Xu	REFSEQ_hypothetical_protein
VOG27072	2	0	0	Xu	REFSEQ_capsid_maturation_protease
VOG27138	2	3	1	Xu	REFSEQ_endolysin
VOG27354	2	2	3	XhXr	sp|Q0VSL7|EFTU_ALCBS_Elongation_factor_Tu
VOG28221	2	2	2	Xh	sp|Q6LZC4|WECB_METMP_UDP-N-acetylglucosamine_2-epimerase
VOG28379	2	3	0	Xu	REFSEQ_putative_nucleotidyltransferase
VOG00005	1	1	0	Xu	REFSEQ_hypothetical_protein
VOG00007	1	1	1	Xh	sp|Q5UQJ2|YR863_MIMIV_Putative_ankyrin_repeat_protein_R863
VOG00015	1	0	0	Xu	REFSEQ_hypothetical_protein
VOG00028	1	1	1	Xu	REFSEQ_hypothetical_protein
VOG00035	1	0	0	Xu	REFSEQ_hypothetical_protein
VOG00039	1	0	0	Xu	REFSEQ_hypothetical_protein
VOG00042	1	3	2	Xu	sp|P41039|YBII_ECOLI_Uncharacterized_protein_YbiI
VOG00047	1	0	0	Xu	REFSEQ_hypothetical_protein
VOG00056	1	1	2	Xu	REFSEQ_hypothetical_protein
VOG00061	1	1	3	XhXpXs	sp|P51735|FIB31_BPHC1_Probable_tail_fiber_protein
VOG00064	1	0	0	Xu	REFSEQ_hypothetical_protein
VOG00066	1	1	1	Xu	REFSEQ_hypothetical_protein
VOG00079	1	2	0	Xu	sp|P03796|Y77_BPT7_Protein_7.7
VOG00086	1	2	1	Xu	REFSEQ_hypothetical_protein
VOG00092	1	1	0	Xu	REFSEQ_hypothetical_protein
VOG00113	1	0	0	Xu	REFSEQ_hypothetical_protein
VOG00116	1	0	0	Xu	REFSEQ_hypothetical_protein
VOG00120	1	0	0	Xu	REFSEQ_hypothetical_protein
VOG00121	1	3	0	Xu	REFSEQ_hypothetical_protein
VOG00122	1	2	0	Xu	REFSEQ_hypothetical_protein
VOG00128	1	0	1	XhXp	sp|P39503|SPAN2_BPT4_Spanin,_outer_lipoprotein_subunit
VOG00142	1	0	1	Xu	REFSEQ_DUF3987_domain-containing_protein
VOG00148	1	0	1	Xu	sp|P20217|E51_SSV1_Uncharacterized_protein_E-51
VOG00149	1	0	0	Xu	REFSEQ_hypothetical_protein
VOG00159	1	1	0	Xu	REFSEQ_hypothetical_protein
VOG00167	1	1	0	Xu	sp|O64253|VG61_BPMD2_Gene_61_protein
VOG00188	1	1	1	Xu	REFSEQ_hypothetical_protein
VOG00194	1	2	1	Xu	REFSEQ_hypothetical_protein
VOG00195	1	0	0	Xu	REFSEQ_hypothetical_protein
VOG00208	1	0	0	XhXp	sp|Q37975|HOLIN_BPA18_Putative_antiholin
VOG00215	1	1	0	Xu	REFSEQ_hypothetical_protein
VOG00223	1	1	0	XhXr	sp|P03707|TERS_LAMBD_Terminase_small_subunit
VOG00238	1	5	0	Xu	REFSEQ_hypothetical_protein
VOG00239	1	1	0	Xs	sp|Q04765|VSP1_BPLLH_Structural_protein
VOG00259	1	1	0	XhXp	sp|Q6XQ99|HOLIN_BPT1_Holin
VOG00263	1	0	1	Xr	sp|P20313|SSB_BPT3_Single-stranded_DNA-binding_protein
VOG00270	1	0	0	Xu	sp|Q925W4|Y1253_LISIN_Uncharacterized_protein_Lin1253/Lin1744
VOG00276	1	0	0	Xu	REFSEQ_hypothetical_protein
VOG00290	1	1	0	Xu	sp|P69175|NING_BPVT2_Protein_ninG
VOG00299	1	0	0	Xu	REFSEQ_hypothetical_protein
VOG00335	1	0	0	Xu	REFSEQ_hypothetical_protein
VOG00345	1	0	1	XhXp	sp|Q38134|HOLIN_BPR1T_Holin
VOG00362	1	0	1	XhXp	sp|Q3T4L9|HOLIN_BPPRD_Holin
VOG00385	1	0	0	Xu	REFSEQ_hypothetical_protein
VOG00398	1	0	0	Xu	sp|Q38441|YOR5_BPSPP_Uncharacterized_10.3_kDa_protein_in_GP2-GP6_intergenic_region
VOG00400	1	1	0	Xp	sp|P00641|ENDO_BPT7_Endonuclease_I
VOG00415	1	1	0	Xu	REFSEQ_baseplate_J-like_protein
VOG00420	1	0	0	Xu	sp|O64242|VG52_BPMD2_Gene_52_protein
VOG00434	1	0	0	Xu	REFSEQ_tailspike
VOG00449	1	0	0	Xu	REFSEQ_hypothetical_protein
VOG00453	1	1	0	Xu	REFSEQ_uncharacterized_protein
VOG00467	1	0	0	Xu	REFSEQ_hypothetical_protein
VOG00471	1	1	1	Xu	REFSEQ_hypothetical_protein
VOG00473	1	0	0	Xu	REFSEQ_hypothetical_protein
VOG00478	1	1	1	Xu	sp|Q8QL46|Y56B_SIRV1_Uncharacterized_protein_56B
VOG00485	1	1	1	Xh	sp|P75979|YMFR_ECOLI_Uncharacterized_protein_YmfR
VOG00489	1	0	1	Xu	REFSEQ_tail_protein
VOG00493	1	2	0	Xu	REFSEQ_hypothetical_protein
VOG00497	1	1	0	Xu	REFSEQ_minor_tail_protein
VOG00499	1	1	1	Xu	REFSEQ_glycerophosphoryl_diesterphosphodiesterase
VOG00513	1	3	0	Xu	REFSEQ_putative_tail_fiber_protein
VOG00524	1	0	0	Xu	sp|Q5UPI7|YL111_MIMIV_Uncharacterized_protein_L111
VOG00533	1	1	1	Xu	REFSEQ_hypothetical_protein
VOG00557	1	1	1	Xu	sp|O64250|VG59_BPMD2_Gene_59_protein
VOG00562	1	1	1	Xu	REFSEQ_hypothetical_protein
VOG00577	1	3	2	Xu	REFSEQ_hypothetical_protein
VOG00584	1	1	2	Xu	REFSEQ_hypothetical_protein
VOG00587	1	0	1	Xu	sp|G3FFN4|DATPH_BPVC8_dATP_triphosphohydrolase
VOG00589	1	1	0	Xu	REFSEQ_hypothetical_protein
VOG00595	1	1	1	Xu	REFSEQ_helix-turn-helix_DNA-binding_domain_protein
VOG00598	1	1	0	Xu	REFSEQ_hypothetical_protein
VOG00599	1	1	0	Xs	sp|P39234|NEED5_BPT4_Baseplate_puncturing_device_gp5.4
VOG00604	1	0	1	Xr	sp|P05998|VXIS_BPPH8_Excisionase
VOG00611	1	2	1	Xu	sp|P76162|YDFU_ECOLI_Uncharacterized_protein_YdfU
VOG00646	1	0	1	Xh	sp|P07695|VCOX_BPP2_Regulatory_protein_cox
VOG00647	1	1	1	Xu	REFSEQ_hypothetical_protein
VOG00658	1	5	2	Xu	sp|P68661|YBCO_ECOLI_Putative_nuclease_YbcO
VOG00659	1	0	1	Xu	REFSEQ_hypothetical_protein
VOG00669	1	0	2	Xu	sp|P20222|F93_SSV1_Protein_F-93
VOG00706	1	0	0	Xu	REFSEQ_hypothetical_protein
VOG00731	1	0	2	Xu	REFSEQ_DUF4352_domain-containing_protein
VOG00745	1	0	2	Xh	sp|I6XEI5|LYS25_MYCTU_Putative_peptidoglycan_hydrolase_Rv2525c
VOG00755	1	0	0	Xu	REFSEQ_hypothetical_protein
VOG00759	1	3	0	Xu	REFSEQ_hypothetical_protein
VOG00772	1	0	0	Xu	REFSEQ_hypothetical_protein
VOG00773	1	1	2	Xu	REFSEQ_replication_initiator_protein_A
VOG00775	1	1	0	Xu	REFSEQ_hypothetical_protein
VOG00792	1	0	1	XrXs	sp|Q02109|TGB1_POPMV_Movement_and_silencing_protein_TGBp1
VOG00796	1	1	1	Xp	sp|P07059|END2_BPT4_Endonuclease_II
VOG00803	1	2	0	Xu	REFSEQ_hypothetical_protein
VOG00818	1	0	0	Xu	REFSEQ_hypothetical_protein
VOG00822	1	5	0	Xu	REFSEQ_tail_protein
VOG00831	1	1	2	Xu	sp|P20536|UNG_VACCC_Uracil-DNA_glycosylase
VOG00833	1	0	2	Xu	REFSEQ_hypothetical_protein
VOG00834	1	4	2	Xh	sp|Q1GEY7|QUEC_RUEST_7-cyano-7-deazaguanine_synthase
VOG00841	1	2	1	Xu	sp|O64239|VG49_BPMD2_Gene_49_protein
VOG00845	1	0	1	Xu	REFSEQ_hypothetical_protein
VOG00846	1	0	0	Xu	REFSEQ_DUF1833_family_protein
VOG00855	1	1	0	Xu	REFSEQ_hypothetical_protein
VOG00858	1	0	0	Xu	REFSEQ_hypothetical_protein
VOG00859	1	1	0	XhXs	sp|P21679|BPD_BP186_Probable_baseplate_hub_protein
VOG00878	1	1	0	Xu	REFSEQ_DUF4376_domain-containing_protein
VOG00882	1	6	0	Xu	REFSEQ_hypothetical_protein
VOG00884	1	1	0	Xu	REFSEQ_hypothetical_protein
VOG00907	1	7	1	Xu	REFSEQ_bifunctional_DNA_primase/polymerase
VOG00916	1	1	1	Xu	REFSEQ_hypothetical_protein
VOG00918	1	2	3	Xh	sp|O87331|RELA_CORGL_GTP_pyrophosphokinase
VOG00923	1	2	0	Xu	REFSEQ_hypothetical_protein
VOG00949	1	0	0	Xu	REFSEQ_hypothetical_protein
VOG00956	1	3	3	XhXr	sp|P59642|RPOB_TROW8_DNA-directed_RNA_polymerase_subunit_beta
VOG00966	1	1	0	Xu	REFSEQ_HNH_endonuclease
VOG00982	1	0	0	Xu	REFSEQ_hypothetical_protein
VOG01020	1	0	0	XhXp	sp|P10307|HOLIN_BPT3_Holin
VOG01036	1	1	1	Xu	REFSEQ_hypothetical_protein
VOG01038	1	1	1	XpXs	sp|Q6XQB2|FIBER_BPT1_Probable_tail_fiber_protein
VOG01055	1	0	0	Xu	REFSEQ_hypothetical_protein
VOG01059	1	0	0	Xu	REFSEQ_hypothetical_protein
VOG01086	1	2	0	Xu	REFSEQ_hypothetical_protein
VOG01099	1	1	0	Xu	REFSEQ_hypothetical_protein
VOG01134	1	6	2	Xu	REFSEQ_hypothetical_protein
VOG01150	1	0	0	Xu	REFSEQ_hypothetical_protein
VOG01171	1	1	0	Xu	REFSEQ_tape_measure_protein
VOG01176	1	0	0	Xu	REFSEQ_DUF2190_family_protein
VOG01193	1	3	0	Xu	REFSEQ_long_tail_fiber_distal_subunit
VOG01200	1	2	0	Xu	REFSEQ_hypothetical_protein
VOG01241	1	1	1	Xu	sp|Q573G3|Y062_AFV2P_Uncharacterized_protein_ORF62
VOG01276	1	0	2	Xh	sp|O31942|YONS_BACSU_SPbeta_prophage-derived_uncharacterized_lipoprotein_YonS
VOG01288	1	0	1	Xu	REFSEQ_capsid_maturation_protease
VOG01293	1	0	0	Xu	sp|P03796|Y77_BPT7_Protein_7.7
VOG01303	1	1	1	Xu	REFSEQ_hypothetical_protein
VOG01307	1	2	1	Xu	sp|O64201|VG05_BPMD2_Gene_5_protein
VOG01309	1	1	0	Xu	REFSEQ_structural_protein
VOG01347	1	0	0	Xu	REFSEQ_hypothetical_protein
VOG01349	1	1	1	Xu	REFSEQ_minor_tail_protein
VOG01356	1	0	0	Xu	REFSEQ_hypothetical_protein
VOG01360	1	1	1	Xu	REFSEQ_hypothetical_protein
VOG01380	1	0	0	Xu	REFSEQ_hypothetical_protein
VOG01396	1	0	0	Xu	sp|O64363|VG55_BPN15_Protein_gp55
VOG01401	1	1	1	XhXp	sp|Q38156|DAM_BPT1_DNA_N-6-adenine-methyltransferase
VOG01405	1	2	1	Xu	sp|P36934|VPS_BPP2_Tail_completion_protein_S
VOG01406	1	2	1	Xu	sp|P36934|VPS_BPP2_Tail_completion_protein_S
VOG01408	1	2	2	XhXp	sp|P43641|MTMU_MYCSP_Type_II_methyltransferase_M.MunI
VOG01409	1	1	1	Xu	REFSEQ_hypothetical_protein
VOG01420	1	0	0	Xu	REFSEQ_hypothetical_protein
VOG01427	1	2	2	XhXr	sp|P13300|KITH_BPT4_Thymidine_kinase
VOG01433	1	1	0	Xp	sp|P00641|ENDO_BPT7_Endonuclease_I
VOG01436	1	1	1	Xu	REFSEQ_hypothetical_protein
VOG01454	1	2	3	Xu	REFSEQ_GTP_pyrophosphokinase
VOG01464	1	1	1	Xu	REFSEQ_major_capsid_protein
VOG01470	1	1	1	Xu	REFSEQ_putative_virion_structural_protein
VOG01488	1	0	1	Xu	sp|P76514|YFDR_ECOLI_Uncharacterized_protein_YfdR
VOG01492	1	1	1	Xu	REFSEQ_hypothetical_protein
VOG01508	1	0	0	Xu	REFSEQ_DUF1367_family_protein
VOG01510	1	0	0	Xu	REFSEQ_hypothetical_protein
VOG01549	1	3	1	Xu	REFSEQ_hypothetical_protein
VOG01563	1	4	3	XhXr	sp|A5UH19|RPOC_HAEIG_DNA-directed_RNA_polymerase_subunit_beta'
VOG01598	1	0	0	XhXpXrXs	sp|P03737|TIPM_LAMBD_Tail_tip_protein_M
VOG01609	1	1	1	Xu	REFSEQ_hypothetical_protein
VOG01623	1	0	0	Xu	REFSEQ_hypothetical_protein
VOG01662	1	0	0	Xu	REFSEQ_hypothetical_protein
VOG01670	1	2	1	Xu	REFSEQ_hypothetical_protein
VOG01673	1	0	0	Xu	REFSEQ_ParB-like_nuclease_domain_protein
VOG01674	1	0	0	Xu	REFSEQ_hypothetical_protein
VOG01694	1	1	0	Xu	REFSEQ_hypothetical_protein
VOG01717	1	2	1	Xu	sp|B0KTG8|TRI1_PSEPG_ADP-ribosylarginine_hydrolase_Tri1
VOG01765	1	21	0	Xh	sp|Q8QLK1|CATV_NPVMC_Viral_cathepsin
VOG01771	1	1	0	XhXs	sp|O64324|FII_BPN15_Head-tail_joining_protein
VOG01773	1	0	0	Xu	REFSEQ_hypothetical_protein
VOG01782	1	1	1	Xu	REFSEQ_minor_structural_protein
VOG01791	1	0	0	Xu	REFSEQ_hypothetical_protein
VOG01819	1	0	0	Xu	REFSEQ_hypothetical_protein
VOG01833	1	4	0	Xu	REFSEQ_tail_fiber_protein
VOG01843	1	3	0	Xu	REFSEQ_hypothetical_protein
VOG01861	1	1	0	Xu	REFSEQ_tail_fiber_protein
VOG01880	1	0	0	XhXp	sp|Q7Y2C1|HOLIN_BPKMV_Holin
VOG01883	1	0	0	Xu	sp|O36402|VG52_ALHV1_Uncharacterized_gene_52_protein
VOG01925	1	1	0	Xu	REFSEQ_hypothetical_protein
VOG01943	1	1	1	Xu	sp|O64250|VG59_BPMD2_Gene_59_protein
VOG01970	1	0	0	Xh	sp|Q5UQW4|YL373_MIMIV_Uncharacterized_glycosyltransferase_L373
VOG01973	1	1	1	Xu	REFSEQ_lysin_A
VOG01976	1	0	1	Xu	REFSEQ_hypothetical_protein
VOG01985	1	0	0	Xu	REFSEQ_minor_tail_protein
VOG02060	1	1	1	Xu	REFSEQ_SASA_family_carbohydrate_esterase
VOG02090	1	2	1	Xu	REFSEQ_LPD5_domain-containing_protein
VOG02172	1	0	0	Xu	REFSEQ_DUF2479_domain-containing_protein
VOG02176	1	1	1	Xu	REFSEQ_diversity-generating_retroelement_protein_Avd
VOG02178	1	1	0	Xh	sp|Q9T1W8|GP26_BPMU_Uncharacterized_protein_gp26
VOG02218	1	0	0	Xu	REFSEQ_hypothetical_protein
VOG02328	1	0	0	Xu	sp|P13323|Y07C_BPT4_Uncharacterized_16.0_kDa_protein_in_segB-ipI_intergenic_region
VOG02329	1	0	0	Xu	REFSEQ_hypothetical_protein
VOG02342	1	1	1	Xu	REFSEQ_endonuclease
VOG02366	1	1	0	Xu	REFSEQ_hypothetical_protein
VOG02369	1	1	0	XhXs	sp|P16011|BP53_BPT4_Baseplate_wedge_protein_gp53
VOG02401	1	0	0	Xu	REFSEQ_hypothetical_protein
VOG02446	1	0	0	Xs	sp|P19062|BP08_BPT4_Baseplate_wedge_protein_gp8
VOG02453	1	1	0	Xr	sp|P04295|TRM3_HHV11_Tripartite_terminase_subunit_3
VOG02462	1	0	0	Xu	REFSEQ_hypothetical_protein
VOG02479	1	2	1	Xu	sp|O64249|VG58_BPMD2_Gene_58_protein
VOG02521	1	2	0	Xu	REFSEQ_hypothetical_protein
VOG02531	1	1	2	Xu	REFSEQ_tail_tape_measure_protein
VOG02540	1	3	0	Xu	REFSEQ_lysin_A
VOG02543	1	0	0	Xu	REFSEQ_hypothetical_protein
VOG02580	1	0	0	Xu	REFSEQ_hypothetical_protein
VOG02590	1	0	0	Xu	REFSEQ_hypothetical_protein
VOG02594	1	0	0	Xu	REFSEQ_hypothetical_protein
VOG02599	1	1	0	Xr	sp|O08848|RO60_MOUSE_RNA-binding_protein_Ro60
VOG02616	1	0	0	Xu	REFSEQ_hypothetical_protein
VOG02625	1	1	1	Xu	REFSEQ_hypothetical_protein
VOG02644	1	0	0	Xu	REFSEQ_putative_short_tail_fiber
VOG02658	1	2	1	Xu	REFSEQ_hypothetical_protein
VOG02682	1	0	0	Xu	REFSEQ_hypothetical_protein
VOG02695	1	0	1	Xu	REFSEQ_hypothetical_protein
VOG02696	1	1	1	Xu	REFSEQ_hypothetical_protein
VOG02715	1	1	0	Xu	REFSEQ_late_control_gene_D_protein
VOG02718	1	0	0	Xu	REFSEQ_hypothetical_protein
VOG02749	1	1	0	Xu	REFSEQ_hypothetical_protein
VOG02760	1	1	0	Xu	REFSEQ_hypothetical_protein
VOG02785	1	1	0	Xu	REFSEQ_hypothetical_protein
VOG02820	1	1	1	Xu	REFSEQ_hypothetical_protein
VOG02834	1	1	1	Xr	sp|C4K832|CSRA_HAMD5_Translational_regulator_CsrA
VOG02836	1	2	1	Xh	sp|P19891|ASNS_CRIGR_Asparagine_synthetase_[glutamine-hydrolyzing]
VOG02856	1	3	1	Xu	REFSEQ_hypothetical_protein
VOG02891	1	0	0	Xu	REFSEQ_hypothetical_protein
VOG02898	1	0	0	XhXpXs	sp|P07582|EXLYS_BPPH6_Peptidoglycan_hydrolase_gp5
VOG02914	1	2	0	Xh	sp|P26748|VG08_BPP22_Scaffolding_protein
VOG02929	1	0	0	Xu	REFSEQ_hypothetical_protein
VOG02939	1	0	0	Xu	REFSEQ_hypothetical_protein
VOG02949	1	0	1	Xu	sp|P77147|YDHT_ECOLI_Uncharacterized_protein_YdhT
VOG02954	1	1	0	Xu	REFSEQ_G-I-Y_Y-I-G_endonuclease
VOG02965	1	3	0	Xu	REFSEQ_hypothetical_protein
VOG02987	1	0	0	Xu	sp|P44226|VPF_HAEIN_Mu-like_prophage_FluMu_F_protein
VOG03060	1	0	0	Xu	REFSEQ_hypothetical_protein
VOG03062	1	1	0	XhXpXrXs	sp|P26746|EXLYS_BPP22_Peptidoglycan_hydrolase_gp4
VOG03069	1	2	0	Xu	REFSEQ_hypothetical_protein
VOG03077	1	3	0	Xh	sp|P23208|TERS_BPT5_Probable_terminase,_small_subunit
VOG03116	1	1	0	Xu	REFSEQ_D2_protein
VOG03150	1	2	1	Xs	sp|Q5UP75|YL612_MIMIV_Uncharacterized_protein_L612
VOG03175	1	0	0	Xu	REFSEQ_hypothetical_protein
VOG03178	1	1	1	Xu	REFSEQ_hypothetical_protein
VOG03195	1	1	0	Xu	REFSEQ_hypothetical_protein
VOG03216	1	1	0	Xs	sp|D6RRG7|ORF10_BPKPP_Structural_protein_ORF10
VOG03232	1	0	0	Xu	REFSEQ_tail_fiber_repeat_family_protein
VOG03290	1	0	0	Xu	REFSEQ_DUF559_domain-containing_protein
VOG03301	1	4	0	XhXpXs	sp|P15316|HYLP1_BPH44_Hyaluronoglucosaminidase
VOG03365	1	1	1	Xu	sp|Q90178|Y060_NPVLD_Uncharacterized_10.9_kDa_protein_in_LEF8-FP_intergenic_region
VOG03370	1	3	1	Xu	REFSEQ_lysozyme_family_protein
VOG03372	1	1	1	Xu	REFSEQ_hypothetical_protein
VOG03390	1	1	0	Xu	REFSEQ_DUF3310_domain-containing_protein
VOG03413	1	0	2	XhXr	sp|Q7DF83|DRA2A_DEIRA_ISDra2_transposase_TnpA
VOG03436	1	2	0	XhXs	sp|P10928|BP10_BPT4_Baseplate_wedge_protein_gp10
VOG03501	1	1	2	Xu	REFSEQ_type_II_toxin-antitoxin_system_HicB_family_antitoxin
VOG03504	1	0	0	Xu	REFSEQ_hypothetical_protein
VOG03544	1	0	0	Xu	REFSEQ_hypothetical_protein
VOG03553	1	1	1	Xu	REFSEQ_hypothetical_protein
VOG03561	1	0	1	Xu	REFSEQ_tape_measure_protein
VOG03577	1	0	1	Xu	REFSEQ_hypothetical_protein
VOG03654	1	1	0	Xu	REFSEQ_hypothetical_protein
VOG03655	1	1	1	Xu	sp|P76161|REQ2_ECOLI_Prophage_antitermination_protein_Q_homolog_QuuQ
VOG03713	1	0	0	Xh	sp|Q5UP58|YR592_MIMIV_Putative_helicase_R592
VOG03715	1	1	0	Xu	REFSEQ_tape_measure
VOG03719	1	0	0	Xu	REFSEQ_hypothetical_protein
VOG03726	1	2	1	Xu	sp|Q6GZN0|095R_FRG3G_Putative_RAD2-like_endonuclease_095R
VOG03749	1	1	0	Xu	REFSEQ_lysin_A
VOG03764	1	1	1	Xh	sp|P41469|CMTR_NPVAC_Cap-specific_mRNA_(nucleoside-2'-O-)-methyltransferase
VOG03768	1	2	1	Xu	sp|Q5UP55|YR595_MIMIV_Uncharacterized_protein_R595
VOG03776	1	1	1	Xu	REFSEQ_class_I_SAM-dependent_methyltransferase
VOG03793	1	2	0	Xu	REFSEQ_hypothetical_protein
VOG03818	1	2	0	Xu	REFSEQ_DUF3310_domain-containing_protein
VOG03852	1	0	0	Xu	REFSEQ_hypothetical_protein
VOG03856	1	0	0	Xu	sp|O31991|YOLD_BACSU_SPbeta_prophage-derived_uncharacterized_protein_YolD
VOG03881	1	1	1	Xu	sp|P76160|YDFR_ECOLI_Uncharacterized_protein_YdfR
VOG03884	1	0	0	Xu	REFSEQ_hypothetical_protein
VOG03904	1	0	0	Xu	REFSEQ_hypothetical_protein
VOG03911	1	1	0	Xu	REFSEQ_hypothetical_protein
VOG03918	1	1	1	Xu	REFSEQ_hypothetical_protein
VOG03919	1	0	1	Xu	REFSEQ_hypothetical_protein
VOG03926	1	0	0	Xu	REFSEQ_DUF4222_domain-containing_protein
VOG03976	1	1	1	Xu	REFSEQ_excisionase_family_protein
VOG04010	1	1	0	Xu	REFSEQ_hypothetical_protein
VOG04057	1	1	0	Xu	REFSEQ_hypothetical_protein
VOG04083	1	1	1	Xu	sp|Q4L7V3|MAZF_STAHJ_Endoribonuclease_MazF
VOG04113	1	1	0	Xu	REFSEQ_baseplate_wedge_subunit
VOG04161	1	0	0	Xu	REFSEQ_hypothetical_protein
VOG04189	1	0	0	XpXs	sp|P15076|DNAPR_BPT4_Terminal_DNA_protecting_protein
VOG04313	1	0	0	Xu	REFSEQ_tail_fibers_protein
VOG04344	1	2	0	Xu	REFSEQ_hypothetical_protein
VOG04366	1	1	1	Xu	REFSEQ_hypothetical_protein
VOG04370	1	1	1	Xu	sp|P06022|ACTC_BPMU_Late_transcription_activator_C
VOG04395	1	1	1	Xu	REFSEQ_hypothetical_protein
VOG04412	1	3	0	Xh	sp|Q0QZ08|PSBD_BPSYS_Photosystem_II_D2_protein
VOG04421	1	1	0	Xu	REFSEQ_hypothetical_protein
VOG04427	1	0	0	Xu	REFSEQ_hypothetical_protein
VOG04746	1	1	0	Xu	REFSEQ_hypothetical_protein
VOG04796	1	1	0	Xp	sp|P03702|GAM_LAMBD_Host-nuclease_inhibitor_protein_gam
VOG04844	1	2	0	Xu	sp|Q3V4Q0|Y326B_ATV_Uncharacterized_protein_ORF326b
VOG04925	1	1	1	Xu	REFSEQ_primase
VOG04936	1	1	0	Xu	REFSEQ_hypothetical_protein
VOG04979	1	3	3	Xu	REFSEQ_hypothetical_protein
VOG04997	1	1	0	Xu	sp|P03795|Y28_BPT7_Protein_2.8
VOG05046	1	1	1	Xu	REFSEQ_HNH_endonuclease
VOG05157	1	0	0	Xu	REFSEQ_hypothetical_protein
VOG05285	1	1	2	Xh	sp|A2C0A9|PYRE_PROM1_Orotate_phosphoribosyltransferase
VOG05314	1	1	2	Xu	REFSEQ_hypothetical_protein
VOG05348	1	1	1	Xh	sp|Q5UNX1|YL716_MIMIV_Putative_glutamine_amidotransferase-like_protein_L716
VOG05409	1	0	0	Xu	REFSEQ_phosphoesterase
VOG05431	1	1	1	Xu	REFSEQ_type_II_toxin-antitoxin_system_RelE/ParE_family_toxin
VOG05443	1	0	0	Xu	REFSEQ_hypothetical_protein
VOG05451	1	0	0	Xu	REFSEQ_hypothetical_protein
VOG05536	1	1	0	Xu	REFSEQ_hypothetical_protein
VOG05566	1	1	1	Xh	sp|O53637|HDDA_MYCTU_D-glycero-alpha-D-manno-heptose_7-phosphate_kinase
VOG05678	1	0	2	Xu	REFSEQ_N-acetylmuramoyl-L-alanine_amidase
VOG05721	1	2	0	Xu	REFSEQ_hypothetical_protein
VOG06158	1	2	1	Xr	sp|P0AG74|RUSA_ECOLI_Crossover_junction_endodeoxyribonuclease_RusA
VOG06442	1	0	0	XhXr	sp|P27189|TRAC4_ECOLX_DNA_primase_TraC
VOG06514	1	0	1	Xh	sp|A2RK47|BMPA_LACLM_ABC_transporter_nucleoside-binding_protein_BmpA
VOG06612	1	1	0	Xh	sp|O78497|HO_GUITH_Heme_oxygenase
VOG06664	1	1	1	Xu	sp|P76573|YFGI_ECOLI_Uncharacterized_protein_YfgI
VOG06700	1	0	0	Xu	REFSEQ_tail_sheath_protein
VOG06761	1	0	0	Xu	REFSEQ_hypothetical_protein
VOG06832	1	0	0	Xu	REFSEQ_RNA_polymerase_sigma_factor_SigF
VOG06859	1	1	0	Xu	REFSEQ_hypothetical_protein
VOG06866	1	0	0	Xu	REFSEQ_hypothetical_protein
VOG06963	1	0	1	XhXs	sp|Q5UQK1|YR407_MIMIV_Putative_RNA_methyltransferase_R407
VOG07048	1	1	3	Xu	REFSEQ_hypothetical_protein
VOG07097	1	2	1	XpXrXs	sp|P25480|PORTL_BPP2_Probable_portal_protein
VOG07128	1	9	0	Xu	REFSEQ_putative_transketolase_central_region-containing_protein
VOG07224	1	0	0	Xu	REFSEQ_hypothetical_protein
VOG07246	1	0	0	Xu	REFSEQ_DNA_methylase
VOG07301	1	1	0	Xu	REFSEQ_hypothetical_protein
VOG07303	1	0	0	Xu	REFSEQ_taurine_catabolism_dioxygenase
VOG07483	1	0	0	Xu	REFSEQ_TerL
VOG07505	1	0	0	Xu	REFSEQ_hypothetical_protein
VOG07530	1	1	0	Xu	REFSEQ_hypothetical_protein
VOG07594	1	0	0	Xu	REFSEQ_hypothetical_protein
VOG07681	1	1	0	Xu	sp|Q5UR78|TM189_MIMIV_Probable_fatty_acid_desaturase_MIMI_L630
VOG07705	1	0	1	Xr	sp|O10330|VLF1_NPVOP_Very_late_expression_factor_1
VOG07748	1	0	1	Xu	REFSEQ_hypothetical_protein
VOG07854	1	1	0	Xu	REFSEQ_hypothetical_protein
VOG08052	1	0	0	Xu	REFSEQ_hypothetical_protein
VOG08165	1	0	1	Xr	sp|P03688|VRPO_LAMBD_Replication_protein_O
VOG08235	1	1	1	Xu	sp|P13520|VOLD_BPP2_Overcoming_lysogenization_defect_protein
VOG08328	1	1	0	Xu	REFSEQ_hypothetical_protein
VOG08399	1	1	0	Xu	REFSEQ_hypothetical_protein
VOG08528	1	0	0	Xu	REFSEQ_putative_baseplate_structural_protein
VOG08641	1	1	0	Xu	REFSEQ_hypothetical_protein
VOG08659	1	2	0	Xu	REFSEQ_hypothetical_protein
VOG08790	1	2	0	Xu	REFSEQ_hypothetical_protein
VOG08895	1	0	0	Xu	REFSEQ_PHIKZ303
VOG08984	1	1	2	XhXs	sp|P25478|SCAF_BPP2_Capsid_assembly_scaffolding_protein
VOG09023	1	3	2	XhXr	sp|P9WJH7|NDK_MYCTU_Nucleoside_diphosphate_kinase
VOG09102	1	0	0	Xu	REFSEQ_putative_peptidoglycan_hydrolase
VOG09145	1	1	0	Xu	REFSEQ_exonuclease
VOG09148	1	1	0	Xu	REFSEQ_hypothetical_protein
VOG09188	1	3	1	Xu	REFSEQ_hypothetical_protein
VOG09325	1	1	1	Xu	REFSEQ_hypothetical_protein
VOG09333	1	1	1	Xu	sp|Q37874|YLCG_BP82_Uncharacterized_protein_in_rusA_3'region
VOG09366	1	0	0	Xu	REFSEQ_minor_capsid_protein
VOG09430	1	1	0	Xu	REFSEQ_hypothetical_protein
VOG09522	1	0	0	Xu	REFSEQ_hypothetical_protein
VOG09577	1	0	0	Xu	REFSEQ_hypothetical_protein
VOG09664	1	0	0	Xu	REFSEQ_hypothetical_protein
VOG09850	1	1	1	Xu	sp|P39134|PRKA_BACSU_Protein_PrkA
VOG09962	1	0	0	Xu	REFSEQ_hypothetical_protein
VOG10049	1	1	0	Xu	REFSEQ_hypothetical_protein
VOG10215	1	1	0	Xu	REFSEQ_antirepressor
VOG10218	1	2	2	Xh	sp|P00965|GLNA3_PHAVU_Glutamine_synthetase_N-1
VOG10248	1	1	0	Xu	REFSEQ_tail_sheath_protein
VOG10331	1	0	0	Xu	REFSEQ_intein-containing_split_DNA_polymerase_precursor
VOG10335	1	1	1	Xu	REFSEQ_SymE_family_type_I_addiction_module_toxin
VOG10517	1	0	0	Xu	REFSEQ_hypothetical_protein
VOG10563	1	1	1	Xu	REFSEQ_Fic_family_protein
VOG10577	1	0	0	Xu	REFSEQ_VirE_N-domain_protein
VOG10673	1	1	0	Xu	REFSEQ_hypothetical_protein
VOG10690	1	0	0	Xu	REFSEQ_gp49
VOG10718	1	0	0	Xu	REFSEQ_hypothetical_protein
VOG10826	1	0	1	Xu	REFSEQ_hypothetical_protein
VOG11007	1	1	0	Xu	REFSEQ_hypothetical_protein
VOG11040	1	0	0	Xu	REFSEQ_scaffolding_protein
VOG11046	1	1	0	Xu	REFSEQ_hypothetical_protein
VOG11076	1	0	0	Xu	REFSEQ_hypothetical_protein
VOG11131	1	1	0	Xu	REFSEQ_hypothetical_protein
VOG11191	1	0	0	Xu	REFSEQ_gp18.1
VOG11239	1	1	0	Xu	REFSEQ_glycosyltransferase
VOG11319	1	0	0	Xu	REFSEQ_hypothetical_protein
VOG11369	1	1	0	XhXpXrXs	sp|Q6QGE1|TTTP_BPT5_Tail_tube_terminator_protein_p142
VOG11435	1	0	1	Xu	REFSEQ_putative_glutaminase
VOG11730	1	1	1	Xu	REFSEQ_type_II_toxin-antitoxin_system_HigB_family_toxin
VOG11817	1	1	0	Xu	REFSEQ_hypothetical_protein
VOG12002	1	1	1	Xr	sp|P03689|VRPP_LAMBD_Replication_protein_P
VOG12049	1	0	0	Xu	REFSEQ_gp186
VOG12078	1	0	0	Xu	REFSEQ_hypothetical_protein
VOG12112	1	1	0	Xu	REFSEQ_hypothetical_protein
VOG12241	1	1	1	Xu	REFSEQ_hypothetical_protein
VOG12268	1	1	0	Xu	REFSEQ_capsid_decoration_protein
VOG12333	1	0	0	Xu	sp|P24094|LSR2_MYCLE_Nucleoid-associated_protein_Lsr2
VOG12347	1	1	3	Xu	REFSEQ_type_1_restriction_enzyme
VOG12380	1	0	0	Xu	REFSEQ_hypothetical_protein
VOG12551	1	3	0	Xu	REFSEQ_gp112
VOG12647	1	1	0	Xu	REFSEQ_hypothetical_protein
VOG12650	1	0	3	Xr	sp|P03009|TRA2_ECOLX_Probable_transposase_for_transposon_Tn903
VOG12853	1	1	1	Xu	REFSEQ_hypothetical_protein
VOG12933	1	1	0	Xu	REFSEQ_hypothetical_protein
VOG13000	1	1	0	Xu	REFSEQ_hypothetical_protein
VOG13053	1	1	2	Xu	REFSEQ_sigma_54_modulation_protein/ribosomal_protein_S30EA
VOG13101	1	0	0	Xu	REFSEQ_hypothetical_protein
VOG13147	1	0	0	Xu	REFSEQ_hypothetical_protein
VOG13367	1	1	1	Xu	REFSEQ_phage_tail_fiber-like_protein
VOG13504	1	1	0	Xu	REFSEQ_baseplate_hub_+_tail_lysozyme
VOG13551	1	0	0	Xu	REFSEQ_ClpP_protease
VOG13612	1	1	1	XhXs	sp|P04535|CAPSH_BPT4_Major_capsid_protein
VOG13621	1	0	0	XhXr	sp|P20376|SSDNA_BPT5_Probable_ssDNA-binding_protein
VOG13717	1	0	0	Xu	REFSEQ_hypothetical_protein
VOG13760	1	2	0	Xu	REFSEQ_LemA_family_protein
VOG13782	1	3	0	Xh	sp|O07003|LEVB_BACSU_Levanbiose-producing_levanase
VOG13798	1	0	0	Xu	REFSEQ_hypothetical_protein
VOG13804	1	4	0	Xu	REFSEQ_hypothetical_protein
VOG13809	1	1	0	Xu	REFSEQ_hypothetical_protein
VOG13812	1	1	1	Xu	REFSEQ_hypothetical_protein
VOG13980	1	0	0	Xu	REFSEQ_hypothetical_protein
VOG14112	1	0	0	Xu	REFSEQ_hypothetical_protein
VOG14167	1	0	0	Xu	REFSEQ_hypothetical_protein
VOG14195	1	0	0	Xu	REFSEQ_hypothetical_protein
VOG14218	1	3	0	Xu	REFSEQ_hypothetical_protein
VOG14409	1	0	0	Xu	REFSEQ_LytTR_family_transcriptional_regulator
VOG14515	1	1	1	Xu	REFSEQ_phosphatidylserine_decarboxylase
VOG14532	1	2	0	Xu	REFSEQ_hypothetical_protein
VOG14574	1	0	1	Xu	REFSEQ_hypothetical_protein
VOG14675	1	0	0	Xu	REFSEQ_ribonuclease_III
VOG14690	1	1	0	Xu	REFSEQ_hypothetical_protein
VOG14757	1	1	0	Xu	REFSEQ_putative_receptor_binding_protein
VOG14806	1	0	0	Xu	REFSEQ_portal_protein
VOG14838	1	0	0	Xu	REFSEQ_hypothetical_protein
VOG14956	1	0	0	Xu	REFSEQ_hypothetical_protein
VOG15037	1	0	0	Xu	sp|P95225|Y268_MYCTU_Putative_antitoxin_Rv0268c
VOG15089	1	1	1	Xu	sp|P64435|YBCW_ECOLI_Uncharacterized_protein_YbcW
VOG15125	1	0	1	Xu	REFSEQ_hypothetical_protein
VOG15153	1	0	0	Xu	REFSEQ_hypothetical_protein
VOG15188	1	0	0	Xu	REFSEQ_hypothetical_protein
VOG15209	1	2	1	Xu	REFSEQ_major_capsid_protein
VOG15273	1	1	1	Xu	sp|P76073|YNAE_ECOLI_Uncharacterized_protein_YnaE
VOG15421	1	1	0	Xh	sp|P22409|TRA_STRLI_Protein_Tra
VOG15445	1	0	0	Xu	REFSEQ_hypothetical_protein
VOG15492	1	0	1	Xu	REFSEQ_hypothetical_protein
VOG15539	1	1	0	Xu	sp|P03754|EA59_LAMBD_Protein_ea59
VOG15736	1	0	0	Xu	REFSEQ_hypothetical_protein
VOG15739	1	1	0	Xu	REFSEQ_hypothetical_protein
VOG15758	1	1	1	Xu	REFSEQ_G-I-Y_Y-I-G_endonuclease
VOG15783	1	0	0	Xu	REFSEQ_reprolysin/zinc_metalloprotease
VOG15844	1	1	1	Xu	REFSEQ_hypothetical_membrane-localized_protein
VOG15853	1	0	0	Xu	REFSEQ_putative_tail_tape_measure_protein
VOG15864	1	1	1	Xu	REFSEQ_hypothetical_protein
VOG15942	1	1	0	Xu	REFSEQ_HdmD
VOG15960	1	2	0	Xh	sp|A0A0H3MBJ2|PKN1_CHLT2_Serine/threonine-protein_kinase_Pkn1
VOG16086	1	0	0	Xu	REFSEQ_GIY-YIG_endonuclease
VOG16126	1	0	0	Xu	REFSEQ_hypothetical_protein
VOG16308	1	1	1	Xu	REFSEQ_hypothetical_protein
VOG16398	1	0	0	Xu	REFSEQ_hypothetical_protein
VOG16482	1	0	0	Xu	REFSEQ_hypothetical_protein
VOG16756	1	1	0	Xu	REFSEQ_hypothetical_protein
VOG16799	1	0	0	Xu	REFSEQ_hypothetical_protein
VOG16895	1	0	0	Xu	REFSEQ_putative_tape_measure_protein
VOG16950	1	0	0	Xu	REFSEQ_hypothetical_protein
VOG16980	1	0	0	Xu	REFSEQ_endolysin
VOG17155	1	1	0	Xu	REFSEQ_portal_protein
VOG17160	1	1	1	Xh	sp|P08711|VPB_BP186_Late_control_gene_B_protein
VOG17181	1	1	0	Xu	REFSEQ_hypothetical_protein
VOG17207	1	0	1	Xr	sp|P21442|VINT_BPHC1_Integrase
VOG17232	1	0	0	Xu	REFSEQ_hypothetical_protein
VOG17285	1	1	0	Xu	REFSEQ_DDE-type_integrase/transposase/recombinase
VOG17320	1	0	0	Xu	REFSEQ_hypothetical_protein
VOG17367	1	0	0	Xu	REFSEQ_hypothetical_protein
VOG17469	1	2	1	Xh	sp|P28903|NRDD_ECOLI_Anaerobic_ribonucleoside-triphosphate_reductase
VOG17491	1	0	1	Xu	REFSEQ_hypothetical_protein
VOG17551	1	2	0	Xu	REFSEQ_hypothetical_protein
VOG17579	1	1	0	Xu	REFSEQ_tail_assembly_chaperone
VOG17613	1	2	2	Xh	sp|P08200|IDH_ECOLI_Isocitrate_dehydrogenase_[NADP]
VOG17642	1	2	2	Xu	REFSEQ_DNA_ligase
VOG17767	1	0	0	Xu	REFSEQ_hypothetical_protein
VOG17795	1	1	0	Xu	REFSEQ_putative_tail_fiber_protein
VOG17841	1	1	1	Xu	REFSEQ_hypothetical_protein
VOG17879	1	0	0	Xu	sp|Q5UQW3|YL374_MIMIV_Uncharacterized_protein_L374
VOG18037	1	0	0	Xh	sp|P24731|AN_NPVAC_Alkaline_nuclease
VOG18051	1	1	1	XpXrXs	sp|P25480|PORTL_BPP2_Probable_portal_protein
VOG18121	1	0	1	Xh	sp|P42212|GFP_AEQVI_Green_fluorescent_protein
VOG18146	1	1	1	Xu	REFSEQ_hypothetical_protein
VOG18156	1	0	1	Xu	REFSEQ_fumarate_hydratase_FumD
VOG18284	1	1	0	Xu	REFSEQ_hypothetical_protein
VOG18301	1	0	0	Xu	REFSEQ_FkbM_family_methyltransferase
VOG18378	1	1	0	Xu	REFSEQ_hypothetical_protein
VOG18382	1	1	1	Xu	REFSEQ_hypothetical_protein
VOG18386	1	0	0	Xu	REFSEQ_hypothetical_protein
VOG18388	1	1	1	Xu	REFSEQ_hypothetical_protein
VOG18497	1	1	1	Xu	REFSEQ_hypothetical_protein
VOG18573	1	1	1	Xu	REFSEQ_hypothetical_protein
VOG18585	1	0	0	XhXp	sp|P08764|T3RE_BPP1_Type_III_restriction-modification_enzyme_EcoPI_Res_subunit
VOG18726	1	0	0	Xu	REFSEQ_hypothetical_protein
VOG18755	1	3	1	Xh	sp|Q98234|GPX_MCV1_Glutathione_peroxidase
VOG18791	1	0	0	Xu	REFSEQ_hypothetical_protein
VOG18803	1	1	1	Xu	REFSEQ_head-to-tail_adaptor
VOG18825	1	0	0	Xu	REFSEQ_hypothetical_protein
VOG18843	1	1	0	Xu	REFSEQ_hypothetical_protein
VOG18929	1	1	0	Xu	REFSEQ_capsid_scaffolding_protein_GpO
VOG19165	1	0	0	Xu	REFSEQ_major_tail_protein
VOG19330	1	1	1	Xr	sp|P17161|HPF_KLEOX_Ribosome_hibernation_promoting_factor
VOG19333	1	1	0	Xu	REFSEQ_putative_prohead_protease
VOG19391	1	1	1	Xu	REFSEQ_hypothetical_protein
VOG19448	1	0	0	Xu	REFSEQ_hypothetical_protein
VOG19575	1	0	0	Xh	sp|P34205|PHR_CARAU_Deoxyribodipyrimidine_photo-lyase
VOG19621	1	0	0	Xu	REFSEQ_hypothetical_protein
VOG19681	1	0	0	Xu	REFSEQ_hypothetical_protein
VOG19792	1	0	0	Xu	REFSEQ_structural_protein
VOG19848	1	2	0	Xu	REFSEQ_hypothetical_protein
VOG19934	1	0	1	Xu	REFSEQ_DNA_polymerase_III_subunit_theta
VOG19969	1	0	0	Xu	REFSEQ_hypothetical_protein
VOG20047	1	0	0	Xu	REFSEQ_DNA_polymerase
VOG20108	1	0	0	Xu	REFSEQ_hypothetical_protein
VOG20143	1	0	0	Xu	REFSEQ_peptidoglycan_hydrolase
VOG20209	1	0	0	Xu	REFSEQ_hypothetical_protein
VOG20245	1	0	0	Xu	sp|Q5UQL1|YR409_MIMIV_Uncharacterized_protein_R409
VOG20431	1	1	1	Xh	sp|P38393|KILR_ECOLI_Killing_protein_KilR
VOG20531	1	1	1	Xu	REFSEQ_antitoxin
VOG20689	1	1	0	Xu	REFSEQ_capsid_protein
VOG20724	1	2	0	Xu	REFSEQ_hypothetical_protein
VOG20840	1	1	1	Xu	sp|P51729|YO25_BPHC1_Uncharacterized_13.1_kDa_protein_in_lys_3'region
VOG20843	1	2	2	Xu	REFSEQ_putative_DNA-directed_RNA_polymerase_beta_subunit
VOG20974	1	1	0	Xu	REFSEQ_hypothetical_protein
VOG21005	1	1	1	Xu	REFSEQ_hypothetical_protein
VOG21271	1	1	1	Xu	REFSEQ_uridine_kinase
VOG21391	1	2	0	Xu	REFSEQ_hypothetical_protein
VOG21414	1	0	0	Xu	REFSEQ_hypothetical_protein
VOG21424	1	1	1	Xu	REFSEQ_peptidoglycan_hydrolase
VOG21587	1	0	0	Xu	REFSEQ_hypothetical_protein
VOG21704	1	1	0	Xu	REFSEQ_structural_protein
VOG21845	1	0	0	Xu	sp|Q5UQI9|YR836_MIMIV_Uncharacterized_protein_R836
VOG21946	1	2	0	Xu	REFSEQ_hypothetical_protein
VOG22129	1	0	1	Xu	sp|P68657|EA10_ECOL6_Lambda_prophage-derived_protein_ea10
VOG22195	1	1	0	Xu	REFSEQ_hypothetical_protein
VOG22301	1	0	0	Xu	sp|Q5UPL7|YL153_MIMIV_Uncharacterized_protein_L153
VOG22412	1	0	1	Xh	sp|Q5UQ86|RHBDL_MIMIV_Putative_rhomboid_protein_L523
VOG22495	1	1	0	Xu	REFSEQ_hypothetical_protein
VOG22612	1	1	1	Xu	sp|Q5UNW1|YR707_MIMIV_Uncharacterized_protein_R707
VOG22701	1	1	1	Xu	REFSEQ_type_II_toxin-antitoxin_system_YafO_family_toxin
VOG22761	1	0	0	Xu	REFSEQ_hypothetical_protein
VOG22817	1	1	1	Xu	REFSEQ_membrane-bound_metal-dependent_hydrolase
VOG22827	1	1	1	Xu	REFSEQ_DUF2511_domain-containing_protein
VOG22932	1	0	0	Xu	REFSEQ_hypothetical_protein
VOG23024	1	1	2	Xh	sp|Q5UP06|YR756_MIMIV_Uncharacterized_protein_R756
VOG23040	1	0	0	Xu	REFSEQ_lysozyme
VOG23073	1	0	0	Xu	sp|P44190|Y1419_HAEIN_Uncharacterized_protein_HI_1419
VOG23111	1	0	0	Xu	REFSEQ_hypothetical_protein
VOG23164	1	0	1	Xu	sp|A6V9R6|NDPA_PSEA7_Nucleoid-associated_protein_PSPA7_4451
VOG23212	1	1	0	Xu	REFSEQ_hypothetical_protein
VOG23250	1	0	0	Xp	sp|P03703|RAL_LAMBD_Restriction_inhibitor_protein_ral
VOG23257	1	1	0	Xu	REFSEQ_hypothetical_protein
VOG23344	1	4	2	Xu	REFSEQ_glycosyl_transferase,_group_1_family_protein
VOG23413	1	2	0	Xu	REFSEQ_hypothetical_protein
VOG23481	1	1	0	Xu	REFSEQ_hypothetical_protein
VOG23490	1	0	0	Xu	REFSEQ_structural_protein
VOG23508	1	0	0	Xu	REFSEQ_hypothetical_protein
VOG23581	1	1	0	Xu	sp|Q6GZP5|RNC_FRG3G_Putative_ribonuclease_3
VOG23612	1	1	0	Xu	REFSEQ_FG-GAP_repeat
VOG23745	1	2	1	Xu	sp|A9VTN6|Y466_BACMK_UPF0229_protein_BcerKBAB4_0466
VOG23760	1	1	0	Xu	REFSEQ_hypothetical_protein
VOG23899	1	0	0	Xu	REFSEQ_hypothetical_protein
VOG23977	1	3	3	Xh	sp|Q7V0C7|PUR7_PROMP_Phosphoribosylaminoimidazole-succinocarboxamide_synthase
VOG24111	1	0	0	Xu	REFSEQ_hypothetical_protein
VOG24122	1	0	0	Xu	REFSEQ_hypothetical_protein
VOG24136	1	0	0	Xu	sp|P03762|SIEB_LAMBD_Superinfection_exclusion_protein_B
VOG24138	1	1	1	Xu	sp|P03758|VKIL_LAMBD_Protein_kil
VOG24145	1	0	1	Xu	REFSEQ_5'-nucleotidase
VOG24159	1	0	0	Xu	REFSEQ_hypothetical_protein
VOG24245	1	1	1	Xu	REFSEQ_hypothetical_protein
VOG24281	1	2	0	Xu	REFSEQ_hypothetical_protein
VOG24321	1	0	0	Xu	REFSEQ_hypothetical_protein
VOG24324	1	1	1	Xh	sp|Q8QL47|Y399_SIRV1_Uncharacterized_protein_399
VOG24361	1	0	0	Xu	REFSEQ_putative_replicative_DNA_helicase
VOG24478	1	0	0	Xu	REFSEQ_hypothetical_protein
VOG24490	1	1	0	Xu	REFSEQ_Cytosine_methylase,_similar_to_PspGI_methylase
VOG24559	1	0	0	Xu	REFSEQ_structural_protein
VOG24602	1	0	0	Xh	sp|Q5UQX3|YR380_MIMIV_Putative_leucine-rich_repeat_protein_R380
VOG24622	1	0	1	Xh	sp|Q93W20|NIFU2_ARATH_NifU-like_protein_2,_chloroplastic
VOG24658	1	1	2	Xu	REFSEQ_hypothetical_protein
VOG24912	1	0	0	Xu	REFSEQ_hypothetical_protein
VOG24986	1	0	0	Xu	REFSEQ_hypothetical_protein
VOG24996	1	1	1	Xu	sp|P68659|VHTJ_ECOL6_Lambda_prophage-derived_head-to-tail_joining_protein_W
VOG24998	1	2	3	Xh	sp|Q0IDE8|PUR9_SYNS3_Bifunctional_purine_biosynthesis_protein_PurH
VOG25129	1	3	0	Xu	REFSEQ_hypothetical_protein
VOG25134	1	0	0	Xu	REFSEQ_hypothetical_protein
VOG25170	1	1	2	Xh	sp|Q8R5N7|KPTA_FUSNN_Probable_RNA_2'-phosphotransferase
VOG25183	1	2	2	Xu	REFSEQ_hypothetical_protein
VOG25272	1	0	0	Xu	REFSEQ_hypothetical_protein
VOG25406	1	1	1	Xu	REFSEQ_siphovirus_Gp157_family_protein
VOG25462	1	1	0	Xu	REFSEQ_hypothetical_protein
VOG25587	1	0	0	Xu	REFSEQ_hypothetical_protein
VOG25807	1	0	0	Xu	REFSEQ_hypothetical_protein
VOG25841	1	2	0	Xu	REFSEQ_ERF_family_protein
VOG25861	1	1	0	Xu	REFSEQ_hydrolase
VOG26038	1	0	0	Xu	REFSEQ_hypothetical_protein
VOG26312	1	1	1	Xh	sp|O07431|CAMT_MYCTU_Catechol_O-methyltransferase
VOG26334	1	1	0	Xu	sp|P51736|YO32_BPHC1_Uncharacterized_23.3_kDa_protein_in_lys_3'region
VOG26345	1	0	1	Xu	REFSEQ_putative_FtsH_protease_regulator
VOG26482	1	0	0	Xu	REFSEQ_hypothetical_protein
VOG26572	1	0	0	Xu	REFSEQ_SpoVR
VOG26637	1	1	1	Xu	REFSEQ_hypothetical_protein
VOG26746	1	0	0	Xu	REFSEQ_hypothetical_protein
VOG26780	1	0	0	Xu	REFSEQ_hypothetical_protein
VOG26821	1	1	1	Xu	REFSEQ_hypothetical_protein
VOG26965	1	0	0	Xu	REFSEQ_DUF1643_domain-containing_protein
VOG26986	1	0	0	XpXs	sp|P15076|DNAPR_BPT4_Terminal_DNA_protecting_protein
VOG27008	1	1	1	Xu	sp|P36933|VPR_BPP2_Tail_completion_protein_R
VOG27045	1	1	1	Xh	sp|Q56957|AIL_YERPS_Attachment_invasion_locus_protein
VOG27083	1	2	0	Xu	REFSEQ_hypothetical_protein
VOG27134	1	1	1	Xu	REFSEQ_hypothetical_protein
VOG27135	1	1	0	Xu	REFSEQ_hypothetical_protein
VOG27142	1	0	0	Xu	REFSEQ_hypothetical_protein
VOG27161	1	0	0	Xu	REFSEQ_hypothetical_protein
VOG27214	1	3	0	Xu	REFSEQ_hypothetical_protein
VOG27241	1	1	2	Xu	REFSEQ_transcriptional_factor_WhiB-like
VOG27435	1	1	0	Xs	sp|Q5UQN7|CAPS3_MIMIV_Probable_capsid_protein_3
VOG27457	1	1	0	Xu	REFSEQ_hypothetical_protein
VOG27586	1	0	0	Xu	REFSEQ_hypothetical_protein
VOG27825	1	4	0	Xu	REFSEQ_minor_tail_protein
VOG27930	1	1	0	Xu	REFSEQ_hypothetical_protein
VOG28110	1	2	0	Xu	REFSEQ_hypothetical_protein
VOG28120	1	0	0	Xu	REFSEQ_hypothetical_protein
VOG28197	1	1	1	Xu	sp|P03768|NINE_LAMBD_Protein_ninE
VOG28393	1	1	0	Xu	REFSEQ_hypothetical_protein
VOG06898	0	11	0	Xh	sp|O62829|PPM1A_BOVIN_Protein_phosphatase_1A
VOG23591	0	10	1	Xh	sp|Q5UQ27|RABL_MIMIV_Probable_Rab-related_GTPase
VOG02523	0	8	1	Xh	sp|Q32PI1|VRK1_BOVIN_Serine/threonine-protein_kinase_VRK1
VOG00071	0	4	0	Xu	REFSEQ_hypothetical_protein
VOG01168	0	4	0	Xu	REFSEQ_hypothetical_protein
VOG01754	0	4	0	Xu	REFSEQ_pre-neck_appendage_protein
VOG02940	0	4	0	Xu	REFSEQ_DNA_cytosine_methyltransferase
VOG04119	0	4	0	Xu	REFSEQ_hydrolase
VOG05993	0	4	1	Xu	REFSEQ_aldolase
VOG15078	0	4	2	Xh	sp|P94063|HAL3B_ARATH_Probable_phosphopantothenoylcysteine_decarboxylase
VOG24920	0	4	0	Xu	REFSEQ_hypothetical_protein
VOG27843	0	4	0	Xu	REFSEQ_serine/threonine_kinase
VOG00171	0	3	0	Xh	sp|P22611|VMT8_MYXVL_Kelch_repeat_protein_M-T8
VOG00346	0	3	0	XhXpXs	sp|Q04830|FIBER_BPK1F_Tail_spike_protein
VOG00472	0	3	0	Xu	REFSEQ_virion_structural_protein
VOG00622	0	3	2	Xu	REFSEQ_hypothetical_protein
VOG01173	0	3	0	Xu	sp|Q5UNY6|YR738_MIMIV_Putative_BTB/POZ_domain-containing_protein_R738
VOG01573	0	3	1	Xu	REFSEQ_bifunctional_DNA_primase/polymerase
VOG01844	0	3	1	Xh	sp|Q52118|YMO3_PANSE_Uncharacterized_protein_in_mobD_3'region
VOG03127	0	3	0	Xu	REFSEQ_hypothetical_protein
VOG03653	0	3	0	Xu	REFSEQ_minor_tail_protein
VOG04488	0	3	0	Xu	REFSEQ_putative_transferase
VOG08032	0	3	1	Xu	REFSEQ_AAA_family_ATPase
VOG10849	0	3	1	Xu	REFSEQ_gp251
VOG11906	0	3	0	Xu	REFSEQ_hypothetical_protein
VOG12600	0	3	1	Xu	REFSEQ_hypothetical_protein
VOG16752	0	3	0	Xu	REFSEQ_deoxyuridine_triphosphatase
VOG18427	0	3	0	Xu	REFSEQ_hypothetical_protein
VOG23325	0	3	2	Xu	REFSEQ_RNA_polymerase_subunit_alpha
VOG25239	0	3	0	XpXrXs	sp|D3WAD3|DIT_BPLP2_Distal_tail_protein
VOG27232	0	3	2	Xh	sp|Q5UQE0|YR476_MIMIV_Putative_AAA_family_ATPase_R476
VOG00073	0	2	0	Xu	REFSEQ_hypothetical_protein
VOG00182	0	2	1	Xu	sp|P13309|Y06D_BPT4_Uncharacterized_17.5_kDa_protein_in_tk-vs_intergenic_region
VOG00231	0	2	0	Xu	REFSEQ_tape_measure_protein
VOG00280	0	2	0	XhXp	sp|P0C775|P28_VACC8_E3_ubiquitin-protein_ligase_p28-like
VOG00296	0	2	0	Xs	sp|Q38305|TMP_BPLC2_Probable_tape_measure_protein
VOG00321	0	2	0	Xu	REFSEQ_hypothetical_protein
VOG00349	0	2	1	Xu	REFSEQ_hypothetical_protein
VOG00461	0	2	0	Xh	sp|Q46636|AMSF_ERWAM_Amylovoran_biosynthesis_protein_AmsF
VOG00628	0	2	2	Xu	REFSEQ_hypothetical_protein
VOG00975	0	2	1	Xu	REFSEQ_hypothetical_protein
VOG01331	0	2	0	Xu	REFSEQ_pre-neck_appendage_protein
VOG01345	0	2	0	Xu	sp|O64201|VG05_BPMD2_Gene_5_protein
VOG01417	0	2	0	Xu	REFSEQ_hypothetical_protein
VOG01507	0	2	0	Xh	sp|Q46636|AMSF_ERWAM_Amylovoran_biosynthesis_protein_AmsF
VOG01512	0	2	0	Xu	REFSEQ_hypothetical_protein
VOG01684	0	2	0	XhXr	sp|Q06259|DOC_BPP1_Protein_kinase_doc
VOG01735	0	2	0	Xu	REFSEQ_putative_tail_fiber_protein
VOG01755	0	2	0	Xu	REFSEQ_hypothetical_protein
VOG01989	0	2	0	Xu	REFSEQ_hypothetical_protein
VOG02025	0	2	0	Xu	REFSEQ_hypothetical_protein
VOG02044	0	2	0	Xu	REFSEQ_tape_measure_protein
VOG02488	0	2	0	XhXp	sp|P28990|ICP0_EHV1B_E3_ubiquitin-protein_ligase_ICP0
VOG02602	0	2	0	Xu	REFSEQ_hypothetical_protein
VOG03196	0	2	0	Xu	REFSEQ_hypothetical_protein
VOG03364	0	2	0	Xu	REFSEQ_putative_tail_fiber_protein
VOG03475	0	2	0	Xu	REFSEQ_sericin_1_precursor-like_protein
VOG03639	0	2	1	Xu	REFSEQ_hypothetical_protein
VOG04088	0	2	0	Xu	REFSEQ_tape_measure_protein
VOG04259	0	2	0	Xu	REFSEQ_tailspike_protein
VOG05485	0	2	0	Xu	REFSEQ_potassium_voltage-gated_channel_subfamily_A_member_1_protein
VOG05537	0	2	0	Xu	REFSEQ_hypothetical_protein
VOG07638	0	2	0	Xu	REFSEQ_hypothetical_protein
VOG09307	0	2	0	Xu	REFSEQ_hypothetical_protein
VOG10458	0	2	0	Xu	REFSEQ_hypothetical_protein
VOG11042	0	2	0	Xu	REFSEQ_putative_tail_fiber_protein
VOG11496	0	2	0	Xu	REFSEQ_hypothetical_protein
VOG13060	0	2	0	Xu	REFSEQ_RelE-like_toxin
VOG16057	0	2	0	Xu	REFSEQ_hypothetical_protein
VOG16782	0	2	0	Xh	sp|Q5UQC9|UBC1_MIMIV_Probable_ubiquitin-conjugating_enzyme_E2_L460
VOG16824	0	2	0	Xu	REFSEQ_hypothetical_protein
VOG20165	0	2	0	Xu	REFSEQ_glycosyltransferase_family_25
VOG20733	0	2	0	Xu	REFSEQ_galactose_oxidase
VOG20911	0	2	0	Xu	REFSEQ_class_I_SAM-dependent_methyltransferase
VOG21116	0	2	0	Xu	REFSEQ_hypothetical_protein
VOG22181	0	2	0	Xu	REFSEQ_hypothetical_protein
VOG23182	0	2	1	Xu	sp|Q05241|VG32_BPML5_Gene_32_protein
VOG23582	0	2	0	XhXpXr	sp|O56655|DPOL_HBVD7_Protein_P
VOG24883	0	2	1	XhXrXs	sp|Q859P9|RPOLV_BPN4_Virion_DNA-directed_RNA_polymerase
VOG25061	0	2	2	XhXr	sp|Q02964|POL_CAMVE_Enzymatic_polyprotein
VOG25213	0	2	0	Xh	sp|F4HWL4|SYYC2_ARATH_Tyrosine--tRNA_ligase_2,_cytoplasmic
VOG27977	0	2	0	Xu	REFSEQ_hypothetical_protein
VOG00036	0	1	0	Xs	sp|F5H8S6|US24_HCMVM_Tegument_protein_US24
VOG00054	0	1	0	Xu	REFSEQ_hypothetical_protein
VOG00078	0	1	0	Xu	sp|O64216|VG22_BPMD2_Gene_22_protein
VOG00090	0	1	2	Xu	REFSEQ_hypothetical_protein
VOG00235	0	1	1	Xu	REFSEQ_hypothetical_protein
VOG00253	0	1	0	Xu	sp|Q8QL40|Y59_SIRV1_Uncharacterized_protein_59
VOG00274	0	1	1	Xu	REFSEQ_hypothetical_protein
VOG00361	0	1	0	Xu	sp|Q9T1T1|VP17_BPAPS_Putative_protein_p17
VOG00365	0	1	0	Xu	REFSEQ_hypothetical_protein
VOG00373	0	1	0	Xu	REFSEQ_hypothetical_protein
VOG00407	0	1	0	Xu	REFSEQ_hypothetical_protein
VOG00422	0	1	0	Xh	sp|Q6QGH9|OBP_BPT5_Putative_replication_origin_binding_protein
VOG00427	0	1	0	Xu	REFSEQ_hypothetical_protein
VOG00512	0	1	0	Xu	REFSEQ_hypothetical_protein
VOG00517	0	1	0	Xu	sp|P45915|YQAS_BACSU_Uncharacterized_protein_YqaS
VOG00521	0	1	1	Xh	sp|Q5UPF8|YL088_MIMIV_Putative_ankyrin_repeat_protein_L88
VOG00582	0	1	0	Xu	sp|P21316|YR7B_ECOLX_Putative_uncharacterized_protein_ORFB_in_retron_EC67
VOG00597	0	1	0	Xu	REFSEQ_hypothetical_protein
VOG00643	0	1	0	Xu	REFSEQ_hypothetical_protein
VOG00698	0	1	0	Xu	REFSEQ_helix-turn-helix_domain-containing_protein
VOG00702	0	1	0	Xu	REFSEQ_tail_assembly_chaperone
VOG00750	0	1	1	Xu	REFSEQ_hypothetical_protein
VOG00877	0	1	0	Xu	REFSEQ_HNH_endonuclease
VOG00891	0	1	0	Xu	REFSEQ_tape_measure_protein
VOG00934	0	1	0	Xu	sp|O48393|GP37_BPSP1_Putative_gene_37_protein
VOG00947	0	1	1	Xu	REFSEQ_hypothetical_protein
VOG01060	0	1	0	Xu	REFSEQ_hypothetical_protein
VOG01069	0	1	0	Xu	REFSEQ_hypothetical_protein
VOG01143	0	1	0	Xu	REFSEQ_hypothetical_protein
VOG01181	0	1	0	Xu	REFSEQ_hypothetical_protein
VOG01202	0	1	0	Xu	REFSEQ_hypothetical_protein
VOG01250	0	1	0	Xu	REFSEQ_hypothetical_protein
VOG01338	0	1	1	Xu	REFSEQ_putative_dUTP_diphosphatase
VOG01357	0	1	0	Xu	sp|P03720|VPIP_BPT4_Prehead_core_component_PIP
VOG01467	0	1	1	Xu	REFSEQ_tail_family_protein
VOG01502	0	1	0	Xu	REFSEQ_hypothetical_protein
VOG01531	0	1	0	Xu	REFSEQ_hypothetical_protein
VOG01607	0	1	1	Xu	REFSEQ_hypothetical_protein
VOG01610	0	1	0	Xh	sp|Q9T1V9|GPJ_BPMU_Gene_product_J
VOG01625	0	1	0	Xu	REFSEQ_HD_domain-containing_protein
VOG01678	0	1	0	Xu	REFSEQ_hypothetical_protein
VOG01699	0	1	0	Xu	REFSEQ_hypothetical_protein
VOG01732	0	1	1	Xu	REFSEQ_double_zinc_ribbon_protein
VOG01739	0	1	0	Xu	REFSEQ_hypothetical_protein
VOG01740	0	1	1	Xu	REFSEQ_hypothetical_protein
VOG01741	0	1	0	Xu	REFSEQ_hypothetical_protein
VOG01802	0	1	0	Xu	sp|P51716|YO14_BPHC1_Uncharacterized_14.9_kDa_protein_in_rep-hol_intergenic_region
VOG01818	0	1	1	Xu	REFSEQ_hypothetical_protein
VOG01854	0	1	1	Xu	REFSEQ_hypothetical_protein
VOG01912	0	1	0	Xh	sp|Q6QGD4|ENDON_BPT5_Nicking_endonuclease
VOG01945	0	1	0	Xu	REFSEQ_DUF4236_domain-containing_protein
VOG01966	0	1	0	Xu	sp|Q6GZQ2|073L_FRG3G_Uncharacterized_protein_073L
VOG02032	0	1	0	Xu	REFSEQ_hypothetical_protein
VOG02102	0	1	0	Xu	REFSEQ_minor_tail_protein
VOG02309	0	1	0	Xu	REFSEQ_tail_length_tape_measure_family_protein
VOG02317	0	1	3	Xu	REFSEQ_phosphohydrolase
VOG02365	0	1	0	Xu	REFSEQ_ArdA-like_antirestriction_protein
VOG02501	0	1	2	XhXr	sp|P25479|VPP_BPP2_Terminase,_ATPase_subunit
VOG02528	0	1	0	Xu	REFSEQ_hypothetical_protein
VOG02583	0	1	0	Xu	REFSEQ_hypothetical_protein
VOG02598	0	1	0	Xh	sp|P04418|END5_BPT4_Endonuclease_V
VOG02886	0	1	0	Xu	REFSEQ_hypothetical_protein
VOG02992	0	1	0	Xu	REFSEQ_hypothetical_protein
VOG03041	0	1	0	Xs	sp|O64314|TMP_BPP2_Probable_tape_measure_protein
VOG03176	0	1	1	Xu	REFSEQ_DUF2335_domain-containing_protein
VOG03197	0	1	0	Xu	REFSEQ_hypothetical_protein
VOG03269	0	1	0	Xu	REFSEQ_DNA_binding_domain_protein
VOG03317	0	1	0	Xh	sp|P03778|Y06_BPT7_Protein_0.6B
VOG03392	0	1	0	Xu	REFSEQ_hypothetical_protein
VOG03649	0	1	0	Xu	REFSEQ_hypothetical_protein
VOG03670	0	1	0	Xu	REFSEQ_hypothetical_protein
VOG03675	0	1	0	Xu	REFSEQ_tail_protein
VOG03717	0	1	0	Xu	REFSEQ_hypothetical_protein
VOG03745	0	1	0	Xu	REFSEQ_hypothetical_protein
VOG03790	0	1	0	Xr	sp|B0R7F7|PCNA_HALS3_DNA_polymerase_sliding_clamp
VOG03824	0	1	1	Xu	REFSEQ_hypothetical_protein
VOG03876	0	1	0	Xh	sp|Q7A225|HIGB_PROVU_Endoribonuclease_HigB
VOG03887	0	1	0	Xh	sp|Q58YV9|WBNK_ECOLX_O-antigen_biosynthesis_glycosyltransferase_WbnK
VOG04002	0	1	0	Xu	REFSEQ_hypothetical_protein
VOG04037	0	1	0	Xu	REFSEQ_hypothetical_protein
VOG04071	0	1	0	Xu	REFSEQ_hypothetical_protein
VOG04247	0	1	0	Xu	REFSEQ_hypothetical_protein
VOG04299	0	1	1	Xu	REFSEQ_hypothetical_protein
VOG04496	0	1	1	Xu	sp|P04312|D10_VACCW_mRNA-decapping_protein_D10
VOG04504	0	1	2	XhXpXs	sp|P26653|F13_VACCI_Envelope_phospholipase_F13
VOG04575	0	1	0	Xu	REFSEQ_hypothetical_protein
VOG04647	0	1	0	Xu	REFSEQ_hypothetical_protein
VOG04666	0	1	0	Xu	REFSEQ_putative_tail_protein_c
VOG04699	0	1	1	Xu	REFSEQ_hypothetical_protein
VOG04723	0	1	0	Xu	REFSEQ_hypothetical_protein
VOG04757	0	1	0	Xu	REFSEQ_hypothetical_protein
VOG04920	0	1	0	Xu	REFSEQ_hypothetical_protein
VOG04972	0	1	0	Xu	REFSEQ_hypothetical_protein
VOG04994	0	1	0	Xu	REFSEQ_G_protein
VOG05051	0	1	0	Xu	REFSEQ_hypothetical_protein
VOG05147	0	1	0	Xu	REFSEQ_hypothetical_protein
VOG05167	0	1	1	Xu	REFSEQ_putative_tail_fiber_assembly_protein
VOG05174	0	1	0	Xu	REFSEQ_MazG-like_nucleotide_pyrophosphohydrolase
VOG05405	0	1	0	Xu	REFSEQ_hypothetical_protein
VOG06096	0	1	0	Xu	REFSEQ_virulence_associated_E_protein
VOG06415	0	1	1	Xu	REFSEQ_hypothetical_protein
VOG06506	0	1	0	Xu	REFSEQ_hypothetical_protein
VOG06759	0	1	0	Xu	REFSEQ_pectin_lyase-like_protein
VOG07291	0	1	0	Xu	REFSEQ_hypothetical_protein
VOG07465	0	1	0	Xu	REFSEQ_hypothetical_protein
VOG07473	0	1	1	Xh	sp|P45610|TONB_KLEPN_Protein_TonB
VOG08045	0	1	0	Xu	REFSEQ_hypothetical_protein
VOG08222	0	1	0	Xu	REFSEQ_gp243
VOG08227	0	1	2	Xu	REFSEQ_peptide_chain_release_factor-like_protein
VOG08316	0	1	0	Xh	sp|Q5UNY2|CFXQ_MIMIV_Putative_cfxQ-like_protein_R730
VOG08346	0	1	0	Xu	REFSEQ_putative_tape_measure_protein
VOG08365	0	1	0	Xu	REFSEQ_type_II_toxin-antitoxin_system_HicA_family_toxin
VOG08683	0	1	0	Xu	REFSEQ_putative_portal_protein
VOG08722	0	1	0	Xu	REFSEQ_tail_spike_protein
VOG08826	0	1	0	Xu	REFSEQ_fiber_protein
VOG08848	0	1	0	Xu	REFSEQ_bifunctional_DNA_primase/polymerase
VOG08944	0	1	0	Xu	REFSEQ_hypothetical_protein
VOG09095	0	1	1	Xu	REFSEQ_hypothetical_protein
VOG09194	0	1	1	Xu	REFSEQ_YqaE/Pmp3_family_membrane_protein
VOG09580	0	1	0	XhXs	sp|Q5UQN5|TR443_MIMIV_Thioredoxin_domain-containing_protein_R443
VOG09793	0	1	0	Xu	REFSEQ_hypothetical_protein
VOG10189	0	1	0	Xu	REFSEQ_glutamine_amidotransferase_domain
VOG10304	0	1	0	Xu	REFSEQ_hypothetical_protein
VOG10598	0	1	0	Xu	REFSEQ_acetyltransferase
VOG11152	0	1	0	Xu	sp|O31912|YORA_BACSU_SPbeta_prophage-derived_uncharacterized_protein_YorA
VOG11359	0	1	0	Xu	REFSEQ_hypothetical_protein
VOG11578	0	1	0	Xu	REFSEQ_hypothetical_protein
VOG11799	0	1	0	Xu	REFSEQ_hypothetical_protein
VOG11872	0	1	0	Xu	sp|Q5UQV1|YR354_MIMIV_Uncharacterized_protein_R354
VOG11966	0	1	0	Xu	REFSEQ_gp66,_conserved_hypothetical_protein
VOG12209	0	1	0	Xh	sp|Q5UQ63|YR654_MIMIV_Putative_fucosyltransferase_R654
VOG12275	0	1	1	Xu	REFSEQ_DUF1382_family_protein
VOG12381	0	1	0	Xu	REFSEQ_hypothetical_protein
VOG12389	0	1	1	Xu	REFSEQ_hypothetical_protein
VOG12466	0	1	0	XhXr	sp|P49633|RL40_ACACA_Ubiquitin-60S_ribosomal_protein_L40
VOG12508	0	1	0	Xu	REFSEQ_hypothetical_protein
VOG12710	0	1	0	Xh	sp|Q5UQ57|UBC2_MIMIV_Probable_ubiquitin-conjugating_enzyme_E2_L709
VOG12801	0	1	0	Xu	REFSEQ_hypothetical_protein
VOG12939	0	1	0	Xh	sp|P55020|PLAS_SYNE7_Plastocyanin
VOG13306	0	1	0	Xs	sp|Q5UPU7|YL264_MIMIV_Uncharacterized_WD_repeat-containing_protein_L264
VOG13342	0	1	1	Xu	REFSEQ_hypothetical_protein
VOG13403	0	1	0	Xu	REFSEQ_hypothetical_protein
VOG13458	0	1	0	Xu	REFSEQ_hypothetical_protein
VOG13571	0	1	1	Xu	REFSEQ_hypothetical_phage_protain_(possible_glycine_amidinotransferase)
VOG13682	0	1	1	Xu	REFSEQ_DNA_primase
VOG13767	0	1	0	Xu	REFSEQ_hypothetical_protein
VOG14103	0	1	0	Xu	REFSEQ_hypothetical_protein
VOG14301	0	1	1	Xu	REFSEQ_hypothetical_protein
VOG14387	0	1	0	Xu	REFSEQ_hypothetical_protein
VOG14512	0	1	0	Xu	REFSEQ_hypothetical_protein
VOG14653	0	1	0	Xh	sp|Q5UQ88|UBC3_MIMIV_Probable_ubiquitin-conjugating_enzyme_E2_R521
VOG14884	0	1	1	Xu	REFSEQ_hypothetical_protein
VOG15028	0	1	0	Xu	sp|Q5UNX4|YR726_MIMIV_Uncharacterized_protein_R726
VOG15256	0	1	0	Xu	REFSEQ_minor_tail_protein
VOG15363	0	1	1	XhXr	sp|P25479|VPP_BPP2_Terminase,_ATPase_subunit
VOG15412	0	1	1	Xu	REFSEQ_hypothetical_protein
VOG15637	0	1	0	XhXr	sp|P09303|HELI_VZVD_DNA_replication_helicase
VOG15911	0	1	0	Xu	REFSEQ_hypothetical_protein
VOG16764	0	1	0	Xu	REFSEQ_scaffold_protein
VOG17046	0	1	0	Xu	REFSEQ_hypothetical_protein
VOG17228	0	1	0	XhXp	sp|P08393|ICP0_HHV11_E3_ubiquitin-protein_ligase_ICP0
VOG17522	0	1	0	Xu	REFSEQ_glutamine_amidotransferase_domain
VOG17537	0	1	0	Xu	REFSEQ_hypothetical_protein
VOG17597	0	1	1	Xu	sp|P39262|VG56_BPT4_dCTP_pyrophosphatase
VOG17680	0	1	0	Xu	REFSEQ_HTH_DNA_binding_domain_protein
VOG17769	0	1	0	Xu	REFSEQ_structural_protein
VOG17794	0	1	0	Xu	REFSEQ_hypothetical_protein
VOG17840	0	1	0	Xu	REFSEQ_tail_fiber_domain-containing_protein
VOG17956	0	1	1	Xu	REFSEQ_hypothetical_protein
VOG17965	0	1	0	Xu	REFSEQ_hypothetical_protein
VOG18052	0	1	0	Xu	REFSEQ_hypothetical_protein
VOG18258	0	1	0	Xu	REFSEQ_hypothetical_protein
VOG18477	0	1	0	Xu	REFSEQ_DNA/RNA_endonuclease_G
VOG18937	0	1	0	Xu	REFSEQ_putative_pyrophosphatase
VOG19189	0	1	0	Xu	REFSEQ_hypothetical_protein
VOG19357	0	1	0	Xu	REFSEQ_glycosyltransferase_family_2_protein
VOG19894	0	1	1	Xu	REFSEQ_MutT/nudix_family_protein
VOG20003	0	1	0	Xu	REFSEQ_DNA_repair_photolyase
VOG20061	0	1	0	Xu	REFSEQ_hypothetical_protein
VOG20117	0	1	0	Xu	REFSEQ_hypothetical_protein
VOG20180	0	1	0	Xu	REFSEQ_hypothetical_protein
VOG20236	0	1	0	Xu	REFSEQ_structural_protein
VOG20375	0	1	0	Xu	REFSEQ_hypothetical_protein
VOG20584	0	1	0	Xu	REFSEQ_hypothetical_protein
VOG20634	0	1	0	Xu	REFSEQ_putative_thymidylate_synthase
VOG20925	0	1	0	Xu	REFSEQ_DUF1804_family_protein
VOG20960	0	1	1	Xu	REFSEQ_hypothetical_protein
VOG21361	0	1	0	Xu	REFSEQ_hypothetical_protein
VOG21503	0	1	0	Xu	REFSEQ_hypothetical_protein
VOG21653	0	1	0	Xu	sp|Q5UQM4|YR431_MIMIV_Putative_3'-5'_exonuclease_R431
VOG22409	0	1	0	Xu	REFSEQ_RepB_family_DNA_primase
VOG22833	0	1	0	Xu	REFSEQ_hypothetical_protein
VOG23034	0	1	0	Xu	REFSEQ_hypothetical_protein
VOG23118	0	1	0	Xu	REFSEQ_hypothetical_protein
VOG23126	0	1	0	Xu	REFSEQ_terminase_small_subunit
VOG23129	0	1	0	XhXs	sp|Q6QGF0|FIBC_BPT5_Straight_fiber_protein_pb4
VOG23223	0	1	0	Xu	REFSEQ_serine-threonine_kinase
VOG23593	0	1	0	Xu	REFSEQ_uracil-DNA_glycosylase
VOG23611	0	1	1	Xu	REFSEQ_hypothetical_protein
VOG24002	0	1	0	Xu	REFSEQ_hypothetical_protein
VOG24202	0	1	0	Xu	REFSEQ_structural_protein
VOG24277	0	1	0	XhXs	sp|Q5UQ90|YL532_MIMIV_Cytochrome_P450-like_protein_L532
VOG24544	0	1	0	Xu	REFSEQ_hypothetical_protein
VOG24699	0	1	0	Xu	REFSEQ_D-alanyl-D-alanine_carboxypeptidase
VOG24813	0	1	0	Xu	REFSEQ_hypothetical_protein
VOG25060	0	1	0	Xu	REFSEQ_hypothetical_protein
VOG25524	0	1	0	Xu	REFSEQ_hypothetical_protein
VOG25605	0	1	0	Xu	REFSEQ_hypothetical_protein
VOG25619	0	1	0	Xu	REFSEQ_glycoside_hydrolase
VOG25999	0	1	0	Xu	REFSEQ_hypothetical_protein
VOG26133	0	1	0	Xu	REFSEQ_beta-glucanase
VOG26501	0	1	0	Xu	REFSEQ_hypothetical_protein
VOG26877	0	1	0	Xu	REFSEQ_HNH_endonuclease
VOG26928	0	1	0	Xu	REFSEQ_hypothetical_protein
VOG27061	0	1	1	Xu	REFSEQ_Hok/Gef_family_protein
VOG27165	0	1	0	Xu	REFSEQ_hypothetical_protein
VOG27185	0	1	0	Xu	REFSEQ_hypothetical_protein
VOG27298	0	1	0	Xh	sp|O10274|PTP1_NPVOP_Putative_tyrosine-protein_phosphatase_1
VOG27789	0	1	1	Xu	REFSEQ_hypothetical_protein
VOG27861	0	1	0	Xu	REFSEQ_hypothetical_protein
VOG27937	0	1	0	XhXr	sp|Q5UQG4|IF4EH_MIMIV_Eukaryotic_translation_initiation_factor_4E_homolog
VOG27957	0	1	0	Xu	REFSEQ_hypothetical_protein
VOG28072	0	1	0	Xu	REFSEQ_hypothetical_protein
VOG28277	0	1	0	Xu	REFSEQ_hypothetical_protein
VOG03049	0	0	4	Xu	REFSEQ_BppU_family_baseplate_upper_protein
VOG01341	0	0	3	Xu	REFSEQ_helix-turn-helix_domain-containing_protein
VOG19763	0	0	3	Xh	sp|D2XV59|GTPB1_RAT_GTP-binding_protein_1
VOG00458	0	0	2	Xu	REFSEQ_immunity_repressor
VOG01005	0	0	2	Xu	REFSEQ_hypothetical_protein
VOG01560	0	0	2	Xh	sp|F8SJR0|PHUZ_BPPA3_Phage_tubulin-like_protein
VOG20257	0	0	2	Xu	REFSEQ_hypothetical_protein
VOG22136	0	0	2	Xu	REFSEQ_carboxypeptidase_A
VOG00087	0	0	1	Xu	sp|O31968|YOMP_BACSU_SPbeta_prophage-derived_uncharacterized_protein_YomP
VOG00100	0	0	1	Xh	sp|P07072|TEV2_BPT4_Intron-associated_endonuclease_2
VOG00105	0	0	1	Xu	sp|Q05247|VG37_BPML5_Gene_37_protein
VOG00169	0	0	1	Xu	REFSEQ_hypothetical_protein
VOG00199	0	0	1	XpXs	sp|Q6XQB2|FIBER_BPT1_Probable_tail_fiber_protein
VOG00248	0	0	1	Xu	sp|O31977|YOMH_BACSU_SPbeta_prophage-derived_uncharacterized_protein_YomH
VOG00261	0	0	1	Xu	REFSEQ_hypothetical_protein
VOG00284	0	0	1	Xu	REFSEQ_ead/Ea22-like_family_protein
VOG00298	0	0	1	Xu	REFSEQ_DUF771_domain-containing_protein
VOG00320	0	0	1	Xu	REFSEQ_hypothetical_protein
VOG00347	0	0	1	Xu	REFSEQ_holin
VOG00355	0	0	1	Xu	REFSEQ_immunity_repressor
VOG00375	0	0	1	Xu	REFSEQ_hypothetical_protein
VOG00378	0	0	1	Xu	REFSEQ_tail_protein
VOG00396	0	0	1	XhXp	sp|O64205|LYSB_BPMD2_Endolysin_B
VOG00476	0	0	1	Xu	sp|P03756|EA22_LAMBD_Protein_ea22
VOG00505	0	0	1	Xu	sp|Q9YML3|BROJ_NPVLD_Uncharacterized_Bro-N_domain-containing_protein_J
VOG00583	0	0	1	Xu	REFSEQ_major_tail_protein
VOG00603	0	0	1	Xu	sp|Q03183|RINB_BPPHA_Transcriptional_activator_rinB
VOG00605	0	0	1	Xu	REFSEQ_hypothetical_protein
VOG00626	0	0	1	Xh	sp|Q7N1I2|HICA1_PHOLL_Probable_mRNA_interferase_HicA_1
VOG00664	0	0	1	Xu	REFSEQ_hypothetical_protein
VOG00701	0	0	1	Xu	REFSEQ_putative_antirepressor
VOG00710	0	0	1	Xu	REFSEQ_tape_measure_protein
VOG00813	0	0	1	Xu	REFSEQ_minor_tail_protein
VOG00847	0	0	1	Xu	REFSEQ_hypothetical_protein
VOG00881	0	0	1	Xu	sp|Q03547|VEAE_BPP22_Eae_protein
VOG00963	0	0	1	Xu	sp|Q925X3|Y124_LISIN_Uncharacterized_protein_Lin0124/Lin2378/Lin2564
VOG01009	0	0	1	XhXp	sp|P03705|HOLIN_LAMBD_Antiholin
VOG01163	0	0	1	Xu	REFSEQ_hypothetical_protein
VOG01265	0	0	1	Xu	REFSEQ_H-type_lectin_domain-containing_protein
VOG01273	0	0	1	Xu	REFSEQ_hypothetical_protein
VOG01284	0	0	1	Xu	REFSEQ_hypothetical_protein
VOG01388	0	0	1	Xu	sp|Q03547|VEAE_BPP22_Eae_protein
VOG01497	0	0	1	Xu	REFSEQ_bro-4
VOG01558	0	0	1	Xu	REFSEQ_hypothetical_protein
VOG01590	0	0	1	Xu	sp|P03045|REGN_LAMBD_Antitermination_protein_N
VOG01616	0	0	1	XpXs	sp|Q9G0B4|VG38_BPAR1_Receptor-recognizing_protein
VOG01659	0	0	1	Xu	REFSEQ_tail_protein
VOG01706	0	0	1	Xu	REFSEQ_hypothetical_protein
VOG01733	0	0	1	Xu	REFSEQ_BppU_family_baseplate_upper_protein
VOG01768	0	0	1	Xu	REFSEQ_BppU_family_baseplate_upper_protein
VOG01781	0	0	1	Xu	REFSEQ_tail_protein
VOG01832	0	0	1	Xu	REFSEQ_hypothetical_protein
VOG01838	0	0	1	Xu	REFSEQ_hypothetical_protein
VOG01921	0	0	1	Xu	REFSEQ_hypothetical_protein
VOG02089	0	0	1	Xu	REFSEQ_Rha_family_transcriptional_regulator
VOG02105	0	0	1	Xu	REFSEQ_gp19
VOG02162	0	0	1	Xu	REFSEQ_hypothetical_protein
VOG02213	0	0	1	Xh	sp|P24556|LYTA_STAAU_Autolysin
VOG02225	0	0	1	Xu	REFSEQ_hypothetical_protein
VOG02410	0	0	1	Xs	sp|Q05229|VG23_BPML5_Major_tail_protein_Gp23
VOG02457	0	0	1	Xu	REFSEQ_ParB/RepB/Spo0J_family_partition_protein
VOG02461	0	0	1	Xu	sp|O64221|VG27_BPMD2_Minor_tail_protein_Gp27
VOG02472	0	0	1	Xu	sp|Q9T1P8|VP50_BPAPS_Putative_protein_p50
VOG02502	0	0	1	Xu	REFSEQ_DUF3113_family_protein
VOG02525	0	0	1	Xu	REFSEQ_tail_tape_measure_protein
VOG02611	0	0	1	Xu	REFSEQ_hypothetical_protein
VOG02900	0	0	1	Xu	REFSEQ_holin
VOG03037	0	0	1	Xu	REFSEQ_hypothetical_protein
VOG03151	0	0	1	Xu	REFSEQ_DUF2313_domain-containing_protein
VOG03170	0	0	1	Xu	sp|Q5UP24|YR259_MIMIV_Uncharacterized_protein_R259
VOG03669	0	0	1	Xu	REFSEQ_hypothetical_protein
VOG03863	0	0	1	Xu	REFSEQ_hypothetical_protein
VOG03900	0	0	1	Xu	REFSEQ_chromosome_segregation_protein
VOG04076	0	0	1	Xr	sp|C5D324|RECU_GEOSW_Holliday_junction_resolvase_RecU
VOG04114	0	0	1	Xu	REFSEQ_hypothetical_protein
VOG04165	0	0	1	Xu	REFSEQ_hypothetical_protein
VOG04392	0	0	1	Xu	REFSEQ_hypothetical_protein
VOG04487	0	0	1	Xu	REFSEQ_hypothetical_protein
VOG04627	0	0	1	Xu	sp|Q3V4Q4|Y892_ATV_Putative_VWFA_domain-containing_protein_ORF892
VOG04724	0	0	1	Xu	REFSEQ_hypothetical_protein
VOG04874	0	0	1	Xu	REFSEQ_hypothetical_protein
VOG04912	0	0	1	Xu	REFSEQ_hypothetical_protein
VOG05108	0	0	1	Xu	REFSEQ_hypothetical_protein
VOG05608	0	0	1	Xu	REFSEQ_lytic_transglycosylase_domain-containing_protein
VOG05747	0	0	1	Xu	REFSEQ_holin
VOG05888	0	0	1	Xu	REFSEQ_hypothetical_protein
VOG06380	0	0	1	Xu	REFSEQ_hypothetical_protein
VOG07445	0	0	1	Xu	REFSEQ_hypothetical_protein
VOG07524	0	0	1	Xu	REFSEQ_hypothetical_protein
VOG07552	0	0	1	Xu	REFSEQ_hypothetical_protein
VOG07770	0	0	1	Xu	REFSEQ_hypothetical_protein
VOG07783	0	0	1	Xu	REFSEQ_hypothetical_protein
VOG08371	0	0	1	Xu	REFSEQ_integrase
VOG08381	0	0	1	Xu	REFSEQ_hypothetical_protein
VOG08638	0	0	1	Xu	sp|O31913|YOQZ_BACSU_SPbeta_prophage-derived_UPF0714_protein_YoqZ
VOG08860	0	0	1	Xu	REFSEQ_hypothetical_protein
VOG09014	0	0	1	Xu	REFSEQ_methyltransferase_domain-containing_protein
VOG09957	0	0	1	Xu	REFSEQ_hypothetical_protein
VOG10317	0	0	1	Xu	REFSEQ_N-6_DNA_methylase
VOG10349	0	0	1	Xu	REFSEQ_hypothetical_protein
VOG10952	0	0	1	Xu	REFSEQ_hypothetical_protein
VOG11032	0	0	1	Xu	REFSEQ_DUF1381_domain-containing_protein
VOG11037	0	0	1	Xu	REFSEQ_hypothetical_protein
VOG11383	0	0	1	Xu	REFSEQ_hypothetical_protein
VOG12865	0	0	1	Xu	REFSEQ_hypothetical_protein
VOG14071	0	0	1	Xu	REFSEQ_BppU_family_baseplate_upper_protein
VOG14122	0	0	1	Xu	REFSEQ_HNH_endonuclease
VOG14418	0	0	1	Xu	REFSEQ_hypothetical_protein
VOG15607	0	0	1	Xh	sp|A0A0U1WZ18|PMM_DENOF_Phosphomannomutase
VOG16199	0	0	1	Xu	REFSEQ_hypothetical_protein
VOG17018	0	0	1	Xu	REFSEQ_Abi_family_protein
VOG17666	0	0	1	Xu	REFSEQ_P5_muramidase
VOG17847	0	0	1	Xu	REFSEQ_hypothetical_protein
VOG18049	0	0	1	Xu	REFSEQ_hypothetical_protein
VOG18342	0	0	1	Xu	REFSEQ_tail_tip_protein
VOG19982	0	0	1	Xu	REFSEQ_hypothetical_protein
VOG20044	0	0	1	Xu	REFSEQ_hypothetical_protein
VOG20302	0	0	1	Xh	sp|P34211|YUAR_ECOLI_Putative_hydrolase_YuaR
VOG20509	0	0	1	Xu	REFSEQ_putative_antirepressor
VOG20662	0	0	1	Xu	REFSEQ_hypothetical_protein
VOG22843	0	0	1	Xu	REFSEQ_putative_SpoVG_protein
VOG23379	0	0	1	Xu	REFSEQ_hypothetical_protein
VOG23512	0	0	1	Xu	sp|O64220|VG26_BPMD2_Minor_tail_protein_Gp26
VOG23678	0	0	1	Xu	REFSEQ_tail_tape_measure_protein
VOG23997	0	0	1	Xu	REFSEQ_peptidoglycan_binding_domain-containing_protein
VOG24610	0	0	1	Xu	REFSEQ_hypothetical_protein
VOG24936	0	0	1	Xu	REFSEQ_hypothetical_protein
VOG25093	0	0	1	Xu	REFSEQ_glycosyltransferase
VOG26276	0	0	1	Xp	sp|P21081|E3_VACCC_RNA-binding_protein_E3

## Sheet: FunctionalCategory
VIRUS STRUCTURE AND REPLICATION
[Xr] Virus replication
[Xs] Virus structure
VIRUS HOST INTERACTION
[Xh] Virus protein with function beneficial for the host
[Xp] Virus protein with function beneficial for the virus
POORLY CHARACTERIZED
[Xu] Function unknown
